# Supplementary material for: The complete mitochondrial genome of Amorphophallus albus and development of molecular markers for five Amorphophallus species based on mitochondrial DNA
Source: Front Plant Sci. 2023 Jun 21;14:1180417. doi: 10.3389/fpls.2023.1180417 (PMC10322194; doi:10.3389/fpls.2023.1180417)
Supplement: Supplementary file 1 [file DataSheet_1.zip]

Archive with 2 entries (2 files):
- Supplementary Figures 1 - 4.PDF
- Supplementary Tables 1 - 9.xlsx
