# Supplementary material for: The complete mitochondrial genome of Amorphophallus albus and development of molecular markers for five Amorphophallus species based on mitochondrial DNA
Source: Front Plant Sci. 2023 Jun 21;14:1180417. doi: 10.3389/fpls.2023.1180417 (PMC10322194; doi:10.3389/fpls.2023.1180417)
Supplement: Supplementary file 1 [file DataSheet_1.zip › Supplementary Tables 1 - 9.xlsx]

## Sheet: TableS1
Table S1 Statistics for each node assembled by Unicycler.
Node ID	Length (bp)	Depth	Location
1	4766	1384.4	chromosome 11
2	10524	30.48	chromosome 11
3	11668	34.88	chromosome 11
4	275	46.48	chromosome 11, chromosome 18
5	2633	26.08	chromosome 18
6	6107	23.8	chromosome 18
7	1263	265.6	chromosome 2, chromosome 18,
8	2287	65.2	chromosome 2, chromosome 18,
9	15521	62.4	chromosome 2
10	10006	42.8	chromosome 2
11	1412	596	chromosome 2
12	18462	43.2	chromosome 2
13	164	61.12	chromosome 2, chromosome 5
14	27376	40.4	chromosome 5
15	4821	44.8	chromosome 5
16	199	102.4	chromosome 5, chromosome 9
17	2854	42	chromosome 5
18	1021	953.6	chromosome 5
19	27369	36.32	chromosome 9
20	31011	41.2	chromosome 3
21	161	128.8	chromosome 1, chromosome 3
22	15364	35.6	chromosome 1
23	16812	37	chromosome 1
24	133	947.6	chromosome 3
25	9246	48	chromosome 3
26	337	45.2	chromosome 1
27	13460	30.8	chromosome 1
28	10612	29.52	chromosome 1
29	215	58.96	chromosome 1, chromosome 14
30	19526	33.76	chromosome 14
31	124	279.2	chromosome 4
32	110	327.2	chromosome 4
33	39308	39.12	chromosome 4
34	34887	40.4	chromosome 6
35	32153	42	chromosome 7
36	14004	34.28	chromosome 16
37	2790	62.32	chromosome 16, chromosome 17
38	4026	29.52	chromosome 17
39	8952	33.24	chromosome 17
40	147	546	chromosome 17
41	28847	50.4	chromosome 8
42	29573	38.52	chromosome 10
43	24299	39.68	chromosome 12
44	20775	30	chromosome 13
45	17074	26.6	chromosome 15
46	12329	27.96	chromosome 19

## Sheet: TableS2
Table S2 The resolved path based on long-reads for each chromosome.
chromosome	Path
1	21-22-26_copy-27-29-28-26-23-21
2	7-8_copy-10-13_copy-12-11-9-7
3	20-21_copy-25-24
4	31-32_copy-33-32-31
5	13-14-18-17-16-15-13
6	34
7	35
8	42
9	41
10	19-16_copy-19
11	1-2-4_copy-3-1
12	43
13	44
14	30-29_copy-30
15	45
16	36-37-36
17	38-40-39-37_copy-38
18	4-5-7_copy-8-6-4
19	46

## Sheet: TableS3
Table S3 Annotation results of the mitogenome of A. albus.
Genes	Chromosomes	Start	Stop	Strand	Exons	Products	Origins
atp1	Chromosomes 16	2790	4307	+		ATPase subunit 1	mitochondrion-native
atp4	Chromosomes 12	8063	8644	+		ATPase subunit 4	mitochondrion-native
atp6	Chromosomes 2	10241	9522	-		ATPase subunit 6	mitochondrion-native
atp8	Chromosomes 2	36580	37050	+		ATPase subunit 8	mitochondrion-native
atp9	Chromosomes 16	6103	6327	+		ATPase subunit 9	mitochondrion-native
ccmB	Chromosomes 10	6343	6963	+		cytochrome c biogenesis B	mitochondrion-native
ccmC	Chromosomes 9	4644	5429	+		cytochrome c biogenesis C	mitochondrion-native
ccmFC	Chromosomes 17	7116	7873	+		cytochrome c biogenesis FC	mitochondrion-native
	Chromosomes 17	8831	9389	+			mitochondrion-native
ccmFN	Chromosomes 17	3557	5275	+		cytochrome c biogenesis FN	mitochondrion-native
cob	Chromosomes 14	9389	8208	-		apocytochrome b	mitochondrion-native
cox1	Chromosomes 19	5515	4790	-	exon1	cytochrome c oxidase subunit 1	mitochondrion-native
	Chromosomes 19	3822	2965	-	exon2		mitochondrion-native
cox2	Chromosomes 4	18698	19085	+	exon1	cytochrome c oxidase subunit 2	mitochondrion-native
	Chromosomes 4	20405	20722	+	exon2		mitochondrion-native
	Chromosomes 4	22457	22533	+	exon3		mitochondrion-native
cox3	Chromosomes 18	835	1632	+		cytochrome c oxidase subunit 3	mitochondrion-native
matR	Chromosomes 4	31211	33184	+		maturase R	mitochondrion-native
sdh4	Chromosomes 18	1560	2021	+		succinate dehydrogenase subunit 4	mitochondrion-native
mttB	Chromosomes 1	46508	47269	+		transport membrane protein	mitochondrion-native
nad1	Chromosomes 10	9405	9789	+	exon1	NADH dehydrogenase subunit 1	mitochondrion-native
	Chromosomes 5	28294	28376	+	exon2		mitochondrion-native
	Chromosomes 5	29568	29759	+	exon3		mitochondrion-native
	Chromosomes 4	29235	29293	+	exon4		mitochondrion-native
	Chromosomes 4	33764	34022	+	exon5		mitochondrion-native
nad2	Chromosomes 3	29965	30117	+	exon1	NADH dehydrogenase subunit 2	mitochondrion-native
	Chromosomes 3	31340	31731	+	exon2		mitochondrion-native
	Chromosomes 1	15583	15743	+	exon3		mitochondrion-native
	Chromosomes 1	18164	18736	+	exon4		mitochondrion-native
	Chromosomes 1	20143	20330	+	exon5		mitochondrion-native
nad3	Chromosomes 8	12780	13136	+		NADH dehydrogenase subunit 3	mitochondrion-native
nad4	Chromosomes 10	15482	15942	+	exon1	NADH dehydrogenase subunit 4	mitochondrion-native
	Chromosomes 10	17301	17815	+	exon2		mitochondrion-native
	Chromosomes 10	20867	21286	+	exon3		mitochondrion-native
	Chromosomes 10	24183	24271	+	exon4		mitochondrion-native
nad4L	Chromosomes 12	7548	7820	+		NADH dehydrogenase subunit 4L	mitochondrion-native
nad5	Chromosomes 12	14142	13913	-	exon1	NADH dehydrogenase subunit 5	mitochondrion-native
	Chromosomes 12	13053	11838	-	exon2		mitochondrion-native
	Chromosomes 5	23808	23829	+	exon3		mitochondrion-native
	Chromosomes 14	4652	4258	-	exon4		mitochondrion-native
	Chromosomes 14	3323	3174	-	exon5		mitochondrion-native
nad6	Chromosomes 11	24476	23829	-		NADH dehydrogenase subunit 6	mitochondrion-native
nad7	Chromosomes 3	12544	12402	-	exon1	NADH dehydrogenase subunit 7	mitochondrion-native
	Chromosomes 3	11516	11448	-	exon2		mitochondrion-native
	Chromosomes 3	9893	9427	-	exon3		mitochondrion-native
	Chromosomes 3	8397	8154	-	exon4		mitochondrion-native
	Chromosomes 3	6457	6196	-	exon5		mitochondrion-native
nad9	Chromosomes 1	13609	14181	+		NADH dehydrogenase subunit 9	mitochondrion-native
rpl5	Chromosomes 14	11204	10626	-		ribosomal protein L5	mitochondrion-native
rpl10	Chromosomes 2	28379	28939	+		ribosomal protein L10	mitochondrion-native
rpl16	Chromosomes 8	17529	18044	+		ribosomal protein L16	mitochondrion-native
rps1	Chromosomes 11	21554	20958	-		ribosomal protein S1	mitochondrion-native
rps2	Chromosomes 3	29046	29705	+		ribosomal protein S2	mitochondrion-native
rps3	Chromosomes 8	14153	14226	+	exon1	ribosomal protein S3	mitochondrion-native
	Chromosomes 8	16027	17641	+	exon2		mitochondrion-native
rps4	Chromosomes 10	2481	3524	+		ribosomal protein S4	mitochondrion-native
rps7	Chromosomes 12	6873	7262	+		ribosomal protein S7	mitochondrion-native
rps12	Chromosomes 8	13181	13558	+		ribosomal protein S12	mitochondrion-native
rps13	Chromosomes 5	27034	27384	+		ribosomal protein S13	mitochondrion-native
rps14	Chromosomes 14	10624	10364	-		ribosomal protein S14	mitochondrion-native
trnY-GUA	Chromosomes 1	13609	14181	+		tRNA-Tyr	mitochondrion-native
trnK-UUU	Chromosomes 2	30033	30105	-		tRNA-Lys	mitochondrion-native
trnS-UGA	Chromosomes 2	25142	25228	+		tRNA-Ser	mitochondrion-native
trnN-GUU	Chromosomes 3	17379	17309	-		tRNA-Asn	unknown tRNA sources
trnD-GUC	Chromosomes 3	16600	16673	+		tRNA-Asp	mitochondrion-native
trnE-UUC	Chromosomes 3	14253	14182	-		tRNA-Glu	mitochondrion-native
trnI-CAU	Chromosomes 3	15533	15460	-		tRNA-Met	mitochondrion-native
trnV-GAC	Chromosomes 5	34282	34353	+		trnV-GAC	plastid-derived
trnP-UGG	Chromosomes 6	9142	9069	-		tRNA-Pro	plastid-derived
trnW-CCA	Chromosomes 6	8937	8864	-		tRNA-Trp	plastid-derived
trnG-GCC	Chromosomes 7	21258	21329	+		tRNA-Gly	mitochondrion-native
trnQ-UUG	Chromosomes 7	16483	16412	+		tRNA-Gln	mitochondrion-native
trnfM-CAU	Chromosomes 9	21985	22058	+		tRNA-Met	mitochondrion-native
trnH-GUG	Chromosomes 10	4044	4117	+		tRNA-His	plastid-derived
trnA-UGC	Chromosomes 11	14665	14629	-	exon1	tRNA-Ala	plastid-derived
	Chromosomes 11	13829	13794	-	exon2
trnI-GAU	Chromosomes 11	15747	15716	-	exon1	tRNA-Glu	plastid-derived
	Chromosomes 11	14769	14730	-	exon2
trnF-GAA	Chromosomes 14	13042	12969	-		tRNA-Phe	mitochondrion-native
trnC-GCA	Chromosomes 14	15151	15081	-		tRNA-Cys	mitochondrion-native
trnP-UGG	Chromosomes 14	12759	12685	-		tRNA-Pro	mitochondrion-native
trnS-GCU	Chromosomes 14	13395	13308	-		tRNA-Ser	mitochondrion-native
trnM-CAU	Chromosomes 15	7950	7878	-		tRNA-Met	plastid-derived
rrn18	Chromosomes 2	33427	35376	+		18S ribosomal RNA	mitochondrion-native
rrn5	Chromosomes 2	35501	35618	+		5S ribosomal RNA	mitochondrion-native
rrn26	Chromosomes 9	18118	21513	+		26S ribosomal RNA	mitochondrion-native

## Sheet: TableS4
Table S4 SSRs identified in the mitochondrial genome of A. albus.
ID	SSR nr.	SSR type	SSR	size	start	end
Chromosome 1	1	p1	(T)11	11	1596	1606
Chromosome 1	2	p4	(TTAT)3	12	15132	15143
Chromosome 1	3	p4	(GAAA)3	12	16114	16125
Chromosome 1	4	p2	(GA)5	10	16967	16976
Chromosome 1	5	p4	(TCTA)3	12	17121	17132
Chromosome 1	6	p2	(AT)5	10	19353	19362
Chromosome 1	7	p2	(GA)6	12	27462	27473
Chromosome 1	8	p4	(CATG)3	12	33156	33167
Chromosome 1	9	p4	(AGGA)3	12	35512	35523
Chromosome 1	10	p2	(TA)6	12	38420	38431
Chromosome 1	11	p4	(GATT)3	12	50544	50555
Chromosome 1	12	p2	(AT)7	14	50722	50735
Chromosome 1	13	p5	(CCACT)3	15	55704	55718
Chromosome 2	1	p3	(ATA)4	12	5537	5548
Chromosome 2	2	p5	(TAATA)3	15	11523	11537
Chromosome 2	3	p4	(CTTT)3	12	14258	14269
Chromosome 2	4	p4	(GATG)3	12	16309	16320
Chromosome 2	5	p1	(A)10	10	27938	27947
Chromosome 2	6	p5	(TACTA)3	15	28261	28275
Chromosome 2	7	p1	(A)10	10	30020	30029
Chromosome 2	8	p5	(TAGGC)3	15	30813	30827
Chromosome 2	9	p4	(GCTA)3	12	37252	37263
Chromosome 2	10	p4	(TTTC)3	12	39374	39385
Chromosome 2	11	p2	(TA)5	10	41428	41437
Chromosome 2	12	p4	(AAGT)3	12	47665	47676
Chromosome 3	1	p4	(TTTA)3	12	8662	8673
Chromosome 3	2	p4	(GGTC)3	12	12163	12174
Chromosome 3	3	p4	(TTAA)3	12	14682	14693
Chromosome 3	4	p1	(T)11	11	17453	17463
Chromosome 3	5	p2	(AG)9	18	21587	21604
Chromosome 3	6	p1	(T)10	10	25734	25743
Chromosome 3	7	p3	(CTT)4	12	28818	28829
Chromosome 3	8	p3	(AGA)4	12	34869	34880
Chromosome 3	9	p4	(AAGG)3	12	35591	35602
Chromosome 4	1	p1	(A)10	10	475	484
Chromosome 4	2	p2	(AG)5	10	3638	3647
Chromosome 4	3	p1	(T)10	10	7843	7852
Chromosome 4	4	p4	(TCAC)3	12	15267	15278
Chromosome 4	5	p4	(GGCC)3	12	19911	19922
Chromosome 4	6	p4	(TCGC)3	12	22598	22609
Chromosome 4	7	p4	(TGAT)3	12	25256	25267
Chromosome 4	8	p1	(T)10	10	27148	27157
Chromosome 4	9	p1	(T)12	12	28542	28553
Chromosome 4	10	p1	(T)11	11	30149	30159
Chromosome 4	11	p4	(CTAG)3	12	30695	30706
Chromosome 4	12	p4	(AATG)3	12	33567	33578
Chromosome 5	1	p2	(CT)5	10	507	516
Chromosome 5	2	p5	(CGAAC)3	15	3696	3710
Chromosome 5	3	p4	(AGGA)3	12	5758	5769
Chromosome 5	4	p4	(CTGC)3	12	11471	11482
Chromosome 5	5	p1	(T)11	11	12682	12692
Chromosome 5	6	p4	(TTCT)3	12	15187	15198
Chromosome 5	7	p2	(AG)6	12	18297	18308
Chromosome 5	8	p3	(GAA)4	12	22002	22013
Chromosome 5	9	p4	(TTTG)3	12	24944	24955
Chromosome 5	10	p1	(A)10	10	26827	26836
Chromosome 5	11	p4	(GATA)3	12	29233	29244
Chromosome 5	12	p3	(AAT)6	18	33363	33380
Chromosome 6	1	p3	(ATA)4	12	13411	13422
Chromosome 6	2	p4	(CAGT)3	12	24311	24322
Chromosome 6	3	p2	(CT)7	14	26025	26038
Chromosome 6	4	p2	(GA)9	18	26042	26059
Chromosome 6	5	p4	(TGCC)3	12	28329	28340
Chromosome 6	6	p3	(TTA)4	12	33271	33282
Chromosome 7	1	p2	(AG)5	10	2681	2690
Chromosome 7	2	p4	(AAAG)3	12	2903	2914
Chromosome 7	3	p1	(A)12	12	4868	4879
Chromosome 7	4	p4	(AAGA)3	12	6944	6955
Chromosome 7	5	p4	(CAAG)3	12	9935	9946
Chromosome 7	6	p2	(TC)5	10	16274	16283
Chromosome 7	7	p5	(AGAGC)3	15	17331	17345
Chromosome 7	8	p2	(GA)9	18	23004	23021
Chromosome 7	9	p2	(AG)5	10	28911	28920
Chromosome 7	10	p2	(CT)5	10	30508	30517
Chromosome 8	1	p1	(A)10	10	1573	1582
Chromosome 8	2	p2	(TC)6	12	4638	4649
Chromosome 8	3	p6	(CAACCC)3	18	12403	12420
Chromosome 8	4	p4	(TACA)3	12	12574	12585
Chromosome 8	5	p1	(T)13	13	12695	12707
Chromosome 8	6	p4	(CATT)3	12	16158	16169
Chromosome 8	7	p2	(AT)5	10	24171	24180
Chromosome 9	1	p4	(ATCA)3	12	6905	6916
Chromosome 9	2	p4	(TTTG)3	12	11015	11026
Chromosome 9	3	p2	(AG)5	10	14310	14319
Chromosome 9	4	p2	(CT)5	10	26330	26339
Chromosome 10	1	p1	(T)10	10	618	627
Chromosome 10	2	p5	(TAAGT)3	15	7026	7040
Chromosome 10	3	p2	(TA)5	10	10049	10058
Chromosome 10	4	p1	(T)12	12	11065	11076
Chromosome 10	5	p1	(A)16	16	12441	12456
Chromosome 10	6	p2	(AG)5	10	16831	16840
Chromosome 10	7	p3	(GCA)4	12	18046	18057
Chromosome 10	8	p3	(TGT)4	12	18491	18502
Chromosome 10	9	p4	(CTTT)3	12	19732	19743
Chromosome 10	10	p5	(AGTAG)3	15	19838	19852
Chromosome 11	1	p4	(CAAG)3	12	334	345
Chromosome 11	2	p4	(CTAC)3	12	11986	11997
Chromosome 11	3	p3	(CAG)4	12	17483	17494
Chromosome 11	4	p4	(AATG)3	12	18548	18559
Chromosome 11	5	p3	(GAA)4	12	21179	21190
Chromosome 11	6	p2	(AT)5	10	25454	25463
Chromosome 11	7	p2	(CT)5	10	26010	26019
Chromosome 12	1	p2	(TC)5	10	250	259
Chromosome 12	2	p1	(A)10	10	4452	4461
Chromosome 12	3	p2	(AC)5	10	9723	9732
Chromosome 12	4	p4	(CGGC)3	12	11175	11186
Chromosome 12	5	p4	(GCCT)3	12	13332	13343
Chromosome 12	6	p6	(GTATGG)3	18	13350	13367
Chromosome 13	1	p4	(CTTA)3	12	1321	1332
Chromosome 13	2	p4	(GAAT)3	12	17514	17525
Chromosome 13	3	p2	(TA)5	10	17542	17551
Chromosome 14	1	p2	(AT)5	10	3697	3706
Chromosome 14	2	p1	(T)13	13	12643	12655
Chromosome 14	3	p2	(GA)5	10	13718	13727
Chromosome 14	4	p3	(TTC)4	12	17990	18001
Chromosome 15	1	p2	(CT)5	10	7652	7661
Chromosome 15	2	p2	(CT)5	10	11650	11659
Chromosome 15	3	p1	(T)11	11	12919	12929
Chromosome 15	4	p1	(T)11	11	15538	15548
Chromosome 16	1	p4	(CTTT)3	12	2626	2637
Chromosome 16	2	p5	(CAGTC)3	15	14151	14165
Chromosome 16	3	p4	(CTTG)3	12	15672	15683
Chromosome 16	4	p4	(TTCC)3	12	15780	15791
Chromosome 17	1	p4	(CTTT)3	12	2626	2637
Chromosome 17	2	p4	(GGAA)3	12	6453	6464
Chromosome 18	1	p4	(TTTG)3	12	3263	3274

## Sheet: TableS5
Table S5 Dispersed repeats (>= 30 bp) identified in the mitogenomes of A. albus.
Note: 'Chr' represent chromosome. 'F' means forward repeats; 'P' means palindromic repeats; and 'R' means reverse repeats.
Chromosome	start	end	Chromosome	start	end	length	repeat type
Chr 10	921	950	Chr 19	3599	3628	30	F
Chr 5	1003	1032	Chr 6	28331	28360	30	F
Chr 10	2015	2044	Chr 15	15511	15540	30	P
Chr 1	2227	2256	Chr 1	30505	30534	30	P
Chr 10	2391	2420	Chr 19	5601	5630	30	P
Chr 8	2541	2570	Chr 13	9685	9714	30	F
Chr 14	3109	3138	Chr 14	12768	12797	30	P
Chr 7	5712	5741	Chr 16	82	111	30	P
Chr 7	5712	5741	Chr 17	82	111	30	P
Chr 4	5772	5801	Chr 4	5772	5801	30	R
Chr 4	6607	6636	Chr 12	8692	8721	30	P
Chr 11	7084	7113	Chr 16	1012	1041	30	F
Chr 11	7084	7113	Chr 17	1012	1041	30	F
Chr 11	7672	7701	Chr 15	15980	16009	30	F
Chr 1	8100	8129	Chr 1	22710	22739	30	P
Chr 1	8100	8129	Chr 5	25451	25480	30	P
Chr 1	8100	8129	Chr 18	6105	6134	30	P
Chr 1	8100	8129	Chr 19	2827	2856	30	P
Chr 1	8102	8131	Chr 4	33401	33430	30	P
Chr 1	8104	8133	Chr 3	23908	23937	30	P
Chr 1	8104	8133	Chr 14	16167	16196	30	P
Chr 11	9252	9281	Chr 15	642	671	30	F
Chr 1	9835	9864	Chr 4	16244	16273	30	F
Chr 6	9865	9894	Chr 16	2219	2248	30	F
Chr 6	9865	9894	Chr 17	2219	2248	30	F
Chr 6	10334	10363	Chr 6	34485	34514	30	P
Chr 3	10996	11025	Chr 8	14770	14799	30	P
Chr 2	12536	12565	Chr 7	20891	20920	30	F
Chr 2	13042	13071	Chr 13	18240	18269	30	F
Chr 1	13530	13559	Chr 11	25240	25269	30	P
Chr 3	13670	13699	Chr 11	6108	6137	30	F
Chr 9	14086	14115	Chr 15	12154	12183	30	P
Chr 8	14421	14450	Chr 10	21511	21540	30	F
Chr 1	14466	14495	Chr 10	3726	3755	30	F
Chr 8	14734	14763	Chr 10	21774	21803	30	F
Chr 1	15317	15346	Chr 7	21491	21520	30	P
Chr 1	15317	15346	Chr 14	13474	13503	30	F
Chr 1	15347	15376	Chr 2	33568	33597	30	P
Chr 1	15347	15376	Chr 10	11828	11857	30	F
Chr 1	15347	15376	Chr 14	12780	12809	30	F
Chr 4	15404	15433	Chr 18	11165	11194	30	P
Chr 10	15442	15471	Chr 12	2135	2164	30	F
Chr 4	16068	16097	Chr 12	5393	5422	30	F
Chr 6	16203	16232	Chr 15	15062	15091	30	P
Chr 3	16633	16662	Chr 17	6366	6395	30	F
Chr 3	16772	16801	Chr 14	12850	12879	30	F
Chr 2	17149	17178	Chr 18	2667	2696	30	F
Chr 5	17682	17711	Chr 9	28588	28617	30	P
Chr 3	18149	18178	Chr 8	15161	15190	30	P
Chr 9	18431	18460	Chr 14	4014	4043	30	F
Chr 8	18433	18462	Chr 11	23908	23937	30	F
Chr 9	19023	19052	Chr 11	12854	12883	30	P
Chr 1	20036	20065	Chr 12	13171	13200	30	P
Chr 9	20350	20379	Chr 11	11904	11933	30	P
Chr 11	21176	21205	Chr 11	21323	21352	30	F
Chr 11	21232	21261	Chr 11	21307	21336	30	F
Chr 7	21487	21516	Chr 14	13478	13507	30	P
Chr 5	21703	21732	Chr 19	5659	5688	30	P
Chr 4	21787	21816	Chr 4	30484	30513	30	F
Chr 4	21820	21849	Chr 17	5813	5842	30	P
Chr 2	22350	22379	Chr 10	22518	22547	30	F
Chr 10	22500	22529	Chr 14	6880	6909	30	F
Chr 10	22500	22529	Chr 19	6943	6972	30	F
Chr 12	22537	22566	Chr 19	11970	11999	30	F
Chr 11	22725	22754	Chr 19	5588	5617	30	F
Chr 5	22861	22890	Chr 9	2733	2762	30	F
Chr 2	24494	24523	Chr 9	23911	23940	30	F
Chr 1	24634	24663	Chr 9	16975	17004	30	F
Chr 5	25452	25481	Chr 10	22517	22546	30	P
Chr 1	25547	25576	Chr 9	1388	1417	30	P
Chr 5	26141	26170	Chr 5	26141	26170	30	P
Chr 9	26803	26832	Chr 17	14817	14846	30	F
Chr 5	27644	27673	Chr 17	5814	5843	30	F
Chr 4	28086	28115	Chr 8	7367	7396	30	P
Chr 3	29356	29385	Chr 12	2186	2215	30	F
Chr 4	29417	29446	Chr 10	16070	16099	30	F
Chr 6	29921	29950	Chr 15	11923	11952	30	F
Chr 4	30596	30625	Chr 5	30738	30767	30	F
Chr 1	31988	32017	Chr 10	22518	22547	30	F
Chr 2	33570	33599	Chr 10	11826	11855	30	P
Chr 2	33570	33599	Chr 14	12778	12807	30	P
Chr 5	33674	33703	Chr 5	33697	33726	30	F
Chr 2	34976	35005	Chr 11	16369	16398	30	P
Chr 1	34977	35006	Chr 2	38155	38184	30	F
Chr 2	35171	35200	Chr 11	16172	16201	30	P
Chr 4	36386	36415	Chr 11	18074	18103	30	P
Chr 1	38908	38937	Chr 2	33344	33373	30	F
Chr 2	38977	39006	Chr 11	17936	17965	30	P
Chr 3	39473	39502	Chr 5	17697	17726	30	P
Chr 1	42643	42672	Chr 8	4655	4684	30	P
Chr 1	48789	48818	Chr 5	15423	15452	30	P
Chr 1	53813	53842	Chr 3	35455	35484	30	F
Chr 1	55043	55072	Chr 9	2819	2848	30	P
Chr 1	56192	56221	Chr 10	22518	22547	30	F
Chr 15	744	774	Chr 15	762	792	31	P
Chr 2	1693	1723	Chr 2	18821	18851	31	F
Chr 2	3008	3038	Chr 3	33520	33550	31	F
Chr 5	3432	3462	Chr 7	8207	8237	31	P
Chr 5	3504	3534	Chr 7	8067	8097	31	P
Chr 3	4455	4485	Chr 10	11818	11848	31	F
Chr 3	4463	4493	Chr 14	3116	3146	31	P
Chr 4	5899	5929	Chr 4	38992	39022	31	P
Chr 5	7130	7160	Chr 9	17150	17180	31	P
Chr 4	7255	7285	Chr 17	6968	6998	31	P
Chr 1	8100	8130	Chr 9	5472	5502	31	P
Chr 1	8102	8132	Chr 2	13443	13473	31	P
Chr 1	8104	8134	Chr 1	16543	16573	31	P
Chr 1	8104	8134	Chr 3	10180	10210	31	F
Chr 11	9024	9054	Chr 15	414	444	31	F
Chr 7	9746	9776	Chr 14	2904	2934	31	P
Chr 3	10990	11020	Chr 12	13439	13469	31	F
Chr 8	11968	11998	Chr 14	12337	12367	31	P
Chr 10	12201	12231	Chr 14	2474	2504	31	F
Chr 5	12309	12339	Chr 8	5654	5684	31	F
Chr 8	15916	15946	Chr 10	24090	24120	31	F
Chr 2	16266	16296	Chr 2	16266	16296	31	P
Chr 3	17105	17135	Chr 9	23686	23716	31	F
Chr 4	17401	17431	Chr 16	2590	2620	31	P
Chr 4	17401	17431	Chr 17	2590	2620	31	P
Chr 9	18263	18293	Chr 11	13457	13487	31	P
Chr 7	19685	19715	Chr 18	10992	11022	31	F
Chr 12	19859	19889	Chr 16	6133	6163	31	F
Chr 4	24836	24866	Chr 9	23911	23941	31	F
Chr 5	25737	25767	Chr 11	25266	25296	31	P
Chr 1	29026	29056	Chr 4	3927	3957	31	P
Chr 3	29772	29802	Chr 14	923	953	31	F
Chr 4	33398	33428	Chr 10	22522	22552	31	P
Chr 3	33486	33516	Chr 6	33081	33111	31	P
Chr 2	34926	34956	Chr 7	26066	26096	31	F
Chr 2	36199	36229	Chr 12	19872	19902	31	F
Chr 2	38958	38988	Chr 11	17954	17984	31	P
Chr 3	38998	39028	Chr 16	510	540	31	F
Chr 3	38998	39028	Chr 17	510	540	31	F
Chr 1	41410	41440	Chr 15	2097	2127	31	F
Chr 1	47545	47575	Chr 5	7754	7784	31	F
Chr 1	50818	50848	Chr 2	33471	33501	31	F
Chr 1	1992	2023	Chr 11	6779	6810	32	P
Chr 2	2881	2912	Chr 2	21334	21365	32	P
Chr 2	2881	2912	Chr 3	33377	33408	32	F
Chr 2	2881	2912	Chr 19	5927	5958	32	P
Chr 2	2955	2986	Chr 2	21270	21301	32	P
Chr 2	2955	2986	Chr 19	5863	5894	32	P
Chr 4	3732	3763	Chr 4	18420	18451	32	P
Chr 1	7133	7164	Chr 2	39756	39787	32	P
Chr 5	7169	7200	Chr 9	17110	17141	32	P
Chr 11	9034	9065	Chr 15	424	455	32	F
Chr 3	10172	10203	Chr 5	25453	25484	32	P
Chr 3	10172	10203	Chr 14	6876	6907	32	F
Chr 3	10172	10203	Chr 19	6939	6970	32	F
Chr 11	11624	11655	Chr 15	1068	1099	32	F
Chr 8	11883	11914	Chr 14	12421	12452	32	P
Chr 1	13527	13558	Chr 2	11238	11269	32	P
Chr 8	13852	13883	Chr 9	10381	10412	32	P
Chr 8	13982	14013	Chr 9	4140	4171	32	P
Chr 10	14336	14367	Chr 13	14842	14873	32	P
Chr 5	14883	14914	Chr 12	3449	3480	32	P
Chr 1	15395	15426	Chr 14	12846	12877	32	F
Chr 3	16142	16173	Chr 10	19775	19806	32	P
Chr 1	16550	16581	Chr 1	31984	32015	32	P
Chr 1	16550	16581	Chr 1	56188	56219	32	P
Chr 1	16550	16581	Chr 2	22346	22377	32	P
Chr 1	16550	16581	Chr 5	25453	25484	32	F
Chr 1	16550	16581	Chr 14	6876	6907	32	P
Chr 1	16550	16581	Chr 19	6939	6970	32	P
Chr 13	17243	17274	Chr 15	14033	14064	32	F
Chr 9	20553	20584	Chr 11	11697	11728	32	P
Chr 2	21063	21094	Chr 5	21704	21735	32	P
Chr 2	21326	21357	Chr 6	33186	33217	32	F
Chr 2	22346	22377	Chr 3	10172	10203	32	F
Chr 5	23767	23798	Chr 7	632	663	32	F
Chr 6	24574	24605	Chr 15	12820	12851	32	P
Chr 4	24680	24711	Chr 11	26610	26641	32	P
Chr 3	25212	25243	Chr 16	14575	14606	32	P
Chr 2	26500	26531	Chr 2	26532	26563	32	F
Chr 1	28068	28099	Chr 4	3757	3788	32	F
Chr 1	31984	32015	Chr 3	10172	10203	32	F
Chr 6	33045	33076	Chr 14	8018	8049	32	P
Chr 6	33186	33217	Chr 19	5919	5950	32	F
Chr 2	35318	35349	Chr 11	16070	16101	32	P
Chr 2	36287	36318	Chr 11	23875	23906	32	P
Chr 2	36303	36334	Chr 6	31543	31574	32	F
Chr 2	36394	36425	Chr 10	2033	2064	32	P
Chr 4	37755	37786	Chr 16	741	772	32	P
Chr 4	37755	37786	Chr 17	741	772	32	P
Chr 2	38071	38102	Chr 3	32992	33023	32	F
Chr 1	38855	38886	Chr 8	24377	24408	32	F
Chr 2	41550	41581	Chr 12	15090	15121	32	P
Chr 2	47080	47111	Chr 4	15310	15341	32	F
Chr 1	56188	56219	Chr 3	10172	10203	32	F
Chr 2	926	958	Chr 15	5198	5230	33	F
Chr 2	2601	2633	Chr 11	11574	11606	33	F
Chr 19	2811	2843	Chr 19	6938	6970	33	P
Chr 5	3555	3587	Chr 7	7990	8022	33	P
Chr 9	5457	5489	Chr 14	6875	6907	33	P
Chr 9	5457	5489	Chr 19	6938	6970	33	P
Chr 18	6089	6121	Chr 19	6938	6970	33	P
Chr 14	6857	6889	Chr 14	16173	16205	33	P
Chr 5	7369	7401	Chr 9	16909	16941	33	P
Chr 1	8104	8136	Chr 5	18918	18950	33	P
Chr 2	13448	13480	Chr 2	22345	22377	33	P
Chr 2	13448	13480	Chr 5	25453	25485	33	F
Chr 2	13448	13480	Chr 19	6938	6970	33	P
Chr 1	13501	13533	Chr 11	25266	25298	33	P
Chr 1	15050	15082	Chr 12	5599	5631	33	P
Chr 14	16155	16187	Chr 19	6938	6970	33	P
Chr 5	18927	18959	Chr 14	6875	6907	33	P
Chr 5	18927	18959	Chr 19	6938	6970	33	P
Chr 2	22345	22377	Chr 3	23914	23946	33	P
Chr 2	22345	22377	Chr 4	33405	33437	33	P
Chr 2	22345	22377	Chr 5	18927	18959	33	P
Chr 2	22345	22377	Chr 5	25453	25485	33	P
Chr 2	22345	22377	Chr 9	5475	5507	33	P
Chr 2	22345	22377	Chr 14	16173	16205	33	P
Chr 2	22345	22377	Chr 18	6107	6139	33	P
Chr 2	22345	22377	Chr 19	2829	2861	33	P
Chr 7	22460	22492	Chr 8	13893	13925	33	F
Chr 1	22712	22744	Chr 1	31983	32015	33	P
Chr 1	22712	22744	Chr 1	56187	56219	33	P
Chr 1	22712	22744	Chr 2	22345	22377	33	P
Chr 1	22712	22744	Chr 14	6875	6907	33	P
Chr 1	22712	22744	Chr 19	6938	6970	33	P
Chr 3	23914	23946	Chr 14	6875	6907	33	P
Chr 3	23914	23946	Chr 19	6938	6970	33	P
Chr 5	25453	25485	Chr 9	5475	5507	33	F
Chr 5	25453	25485	Chr 14	6875	6907	33	P
Chr 5	25453	25485	Chr 14	16173	16205	33	F
Chr 5	25453	25485	Chr 18	6107	6139	33	F
Chr 5	25453	25485	Chr 19	2829	2861	33	F
Chr 5	25453	25485	Chr 19	6938	6970	33	P
Chr 4	30789	30821	Chr 14	13570	13602	33	F
Chr 1	31983	32015	Chr 2	13448	13480	33	P
Chr 1	31983	32015	Chr 2	22345	22377	33	F
Chr 1	31983	32015	Chr 3	23914	23946	33	P
Chr 1	31983	32015	Chr 4	33405	33437	33	P
Chr 1	31983	32015	Chr 5	18927	18959	33	P
Chr 1	31983	32015	Chr 14	6875	6907	33	F
Chr 1	31983	32015	Chr 18	6107	6139	33	P
Chr 1	31983	32015	Chr 19	2829	2861	33	P
Chr 1	31983	32015	Chr 19	6938	6970	33	F
Chr 1	33215	33247	Chr 12	1144	1176	33	P
Chr 4	33405	33437	Chr 5	25453	25485	33	F
Chr 4	33405	33437	Chr 19	6938	6970	33	P
Chr 2	34964	34996	Chr 11	16378	16410	33	P
Chr 2	36197	36229	Chr 16	6126	6158	33	F
Chr 2	46967	46999	Chr 15	2679	2711	33	F
Chr 1	56187	56219	Chr 2	13448	13480	33	P
Chr 1	56187	56219	Chr 2	22345	22377	33	F
Chr 1	56187	56219	Chr 3	23914	23946	33	P
Chr 1	56187	56219	Chr 4	33405	33437	33	P
Chr 1	56187	56219	Chr 5	18927	18959	33	P
Chr 1	56187	56219	Chr 14	6875	6907	33	F
Chr 1	56187	56219	Chr 18	6107	6139	33	P
Chr 1	56187	56219	Chr 19	2829	2861	33	P
Chr 1	56187	56219	Chr 19	6938	6970	33	F
Chr 6	1041	1074	Chr 13	20365	20398	34	P
Chr 14	6856	6889	Chr 18	6107	6140	34	P
Chr 14	6856	6889	Chr 19	2829	2862	34	P
Chr 3	10172	10205	Chr 14	16171	16204	34	P
Chr 3	10172	10205	Chr 18	6105	6138	34	P
Chr 3	10172	10205	Chr 19	2827	2860	34	P
Chr 15	10620	10653	Chr 17	12172	12205	34	P
Chr 9	10905	10938	Chr 18	5308	5341	34	P
Chr 2	13446	13479	Chr 3	10172	10205	34	P
Chr 2	13448	13481	Chr 14	6874	6907	34	P
Chr 1	16548	16581	Chr 1	22710	22743	34	F
Chr 1	16548	16581	Chr 2	13446	13479	34	F
Chr 1	16548	16581	Chr 14	16171	16204	34	F
Chr 1	16548	16581	Chr 18	6105	6138	34	F
Chr 1	16548	16581	Chr 19	2827	2860	34	F
Chr 5	18927	18960	Chr 5	25453	25486	34	F
Chr 4	19154	19187	Chr 9	18026	18059	34	P
Chr 3	19681	19714	Chr 9	21051	21084	34	P
Chr 3	22518	22551	Chr 12	4739	4772	34	P
Chr 1	22710	22743	Chr 3	10172	10205	34	P
Chr 1	22712	22745	Chr 5	25453	25486	34	F
Chr 3	23914	23947	Chr 5	25453	25486	34	F
Chr 4	30650	30683	Chr 7	21420	21453	34	P
Chr 1	31982	32015	Chr 9	5475	5508	34	P
Chr 1	31982	32015	Chr 14	16173	16206	34	P
Chr 1	31983	32016	Chr 5	25452	25485	34	P
Chr 4	33405	33438	Chr 14	6874	6907	34	P
Chr 4	33736	33769	Chr 11	22359	22392	34	P
Chr 1	37753	37786	Chr 1	37787	37820	34	F
Chr 1	56186	56219	Chr 9	5475	5508	34	P
Chr 1	56186	56219	Chr 14	16173	16206	34	P
Chr 1	56187	56220	Chr 5	25452	25485	34	P
Chr 1	1914	1948	Chr 4	37719	37753	35	F
Chr 9	5455	5489	Chr 18	6105	6139	35	F
Chr 9	5455	5489	Chr 19	2827	2861	35	F
Chr 3	10172	10206	Chr 4	33402	33436	35	P
Chr 3	10172	10206	Chr 5	18924	18958	35	P
Chr 3	10172	10206	Chr 9	5472	5506	35	P
Chr 3	10986	11020	Chr 8	14775	14809	35	P
Chr 2	13388	13422	Chr 3	30615	30649	35	P
Chr 2	13446	13480	Chr 5	18925	18959	35	F
Chr 2	13446	13480	Chr 9	5473	5507	35	F
Chr 2	13446	13480	Chr 14	16171	16205	35	F
Chr 2	15156	15190	Chr 13	7906	7940	35	P
Chr 14	16153	16187	Chr 19	2827	2861	35	F
Chr 1	16547	16581	Chr 4	33402	33436	35	F
Chr 1	16547	16581	Chr 5	18924	18958	35	F
Chr 1	16547	16581	Chr 9	5472	5506	35	F
Chr 5	18925	18959	Chr 14	16171	16205	35	F
Chr 5	18925	18959	Chr 18	6105	6139	35	F
Chr 5	18925	18959	Chr 19	2827	2861	35	F
Chr 4	21086	21120	Chr 10	22175	22209	35	F
Chr 2	21326	21360	Chr 3	33382	33416	35	P
Chr 1	22710	22744	Chr 2	13446	13480	35	F
Chr 1	22710	22744	Chr 4	33403	33437	35	F
Chr 1	22710	22744	Chr 9	5473	5507	35	F
Chr 1	22710	22744	Chr 19	2827	2861	35	F
Chr 3	23912	23946	Chr 4	33403	33437	35	F
Chr 3	23912	23946	Chr 9	5473	5507	35	F
Chr 3	23912	23946	Chr 14	16171	16205	35	F
Chr 3	23912	23946	Chr 18	6105	6139	35	F
Chr 3	33382	33416	Chr 19	5919	5953	35	P
Chr 4	33403	33437	Chr 14	16171	16205	35	F
Chr 2	36396	36430	Chr 15	15511	15545	35	F
Chr 2	2517	2552	Chr 11	11490	11525	36	F
Chr 2	2584	2619	Chr 11	11557	11592	36	F
Chr 5	3633	3668	Chr 7	7891	7926	36	P
Chr 5	3720	3755	Chr 7	7809	7844	36	P
Chr 6	4306	4341	Chr 9	3539	3574	36	P
Chr 15	6146	6181	Chr 16	2535	2570	36	F
Chr 15	6146	6181	Chr 17	2535	2570	36	F
Chr 4	7220	7255	Chr 17	7004	7039	36	P
Chr 11	9404	9439	Chr 15	790	825	36	F
Chr 8	11927	11962	Chr 14	12373	12408	36	P
Chr 2	13445	13480	Chr 3	23911	23946	36	F
Chr 2	13446	13481	Chr 4	33403	33438	36	F
Chr 2	13446	13481	Chr 18	6105	6140	36	F
Chr 3	18107	18142	Chr 5	30743	30778	36	F
Chr 3	18107	18142	Chr 9	21637	21672	36	F
Chr 5	18924	18959	Chr 9	5472	5507	36	F
Chr 7	20876	20911	Chr 9	21804	21839	36	P
Chr 1	22709	22744	Chr 14	16170	16205	36	F
Chr 1	22709	22744	Chr 18	6104	6139	36	F
Chr 1	22710	22745	Chr 3	23912	23947	36	F
Chr 3	23912	23947	Chr 5	18925	18960	36	F
Chr 11	25097	25132	Chr 16	6142	6177	36	P
Chr 4	30410	30445	Chr 5	27657	27692	36	P
Chr 1	31848	31883	Chr 1	31888	31923	36	F
Chr 1	31848	31883	Chr 1	56092	56127	36	F
Chr 1	31888	31923	Chr 1	56052	56087	36	F
Chr 4	33402	33437	Chr 5	18924	18959	36	F
Chr 4	33402	33437	Chr 9	5472	5507	36	F
Chr 4	33403	33438	Chr 18	6105	6140	36	F
Chr 4	33403	33438	Chr 19	2827	2862	36	F
Chr 1	56052	56087	Chr 1	56092	56127	36	F
Chr 5	3706	3742	Chr 7	7822	7858	37	P
Chr 3	4487	4523	Chr 10	11849	11885	37	F
Chr 5	12480	12516	Chr 14	2713	2749	37	F
Chr 2	13445	13481	Chr 19	2826	2862	37	F
Chr 1	13511	13547	Chr 11	25252	25288	37	P
Chr 7	15475	15511	Chr 18	7536	7572	37	P
Chr 14	16151	16187	Chr 18	6103	6139	37	F
Chr 5	17747	17783	Chr 9	17893	17929	37	F
Chr 3	19756	19792	Chr 9	2725	2761	37	F
Chr 4	21800	21836	Chr 4	30410	30446	37	F
Chr 1	22710	22746	Chr 5	18925	18961	37	F
Chr 5	25745	25781	Chr 11	25252	25288	37	P
Chr 1	32816	32852	Chr 12	1822	1858	37	P
Chr 2	33161	33197	Chr 5	17747	17783	37	F
Chr 4	33655	33691	Chr 10	17177	17213	37	F
Chr 2	34718	34754	Chr 9	20036	20072	37	F
Chr 3	35766	35802	Chr 7	75	111	37	P
Chr 2	36282	36318	Chr 10	14274	14310	37	P
Chr 1	46422	46458	Chr 12	7480	7516	37	F
Chr 4	3	40	Chr 4	219	256	38	F
Chr 5	3642	3679	Chr 7	7880	7917	38	P
Chr 9	5455	5492	Chr 14	16171	16208	38	F
Chr 7	6789	6826	Chr 7	8920	8957	38	F
Chr 10	11808	11845	Chr 14	12778	12815	38	F
Chr 8	11821	11858	Chr 14	12474	12511	38	P
Chr 3	15353	15390	Chr 7	16532	16569	38	F
Chr 10	15432	15469	Chr 12	2125	2162	38	F
Chr 7	20959	20996	Chr 9	21739	21776	38	P
Chr 4	30778	30815	Chr 14	13559	13596	38	F
Chr 3	33429	33466	Chr 6	33136	33173	38	P
Chr 2	33562	33599	Chr 10	11826	11863	38	P
Chr 4	36374	36411	Chr 11	18078	18115	38	P
Chr 2	46776	46813	Chr 3	33241	33278	38	F
Chr 4	5891	5929	Chr 4	38992	39030	39	P
Chr 18	6087	6125	Chr 19	2827	2865	39	F
Chr 1	8089	8127	Chr 10	22507	22545	39	F
Chr 3	10167	10205	Chr 3	23912	23950	39	P
Chr 3	15831	15869	Chr 7	20931	20969	39	F
Chr 1	16548	16586	Chr 3	23912	23950	39	F
Chr 8	18484	18522	Chr 11	23936	23974	39	F
Chr 3	19266	19304	Chr 4	6259	6297	39	F
Chr 11	21068	21106	Chr 18	9587	9625	39	P
Chr 4	23151	23189	Chr 12	8027	8065	39	F
Chr 2	31449	31487	Chr 9	22025	22063	39	P
Chr 13	17	56	Chr 14	6215	6254	40	F
Chr 13	46	85	Chr 14	6215	6254	40	F
Chr 13	75	114	Chr 14	6215	6254	40	F
Chr 7	2848	2887	Chr 7	21998	22037	40	P
Chr 5	8852	8891	Chr 6	5987	6026	40	P
Chr 8	17418	17457	Chr 14	11420	11459	40	P
Chr 4	25969	26008	Chr 4	34769	34808	40	P
Chr 4	36913	36952	Chr 14	626	665	40	F
Chr 1	43545	43584	Chr 1	43593	43632	40	F
Chr 5	23161	23201	Chr 14	11578	11618	41	P
Chr 1	24739	24779	Chr 13	9584	9624	41	F
Chr 4	28511	28551	Chr 18	647	687	41	F
Chr 13	19645	19686	Chr 13	19721	19762	42	F
Chr 1	20322	20363	Chr 1	47384	47425	42	F
Chr 1	31734	31775	Chr 1	55550	55591	42	F
Chr 4	33728	33769	Chr 11	22359	22400	42	P
Chr 5	3480	3522	Chr 7	8079	8121	43	P
Chr 14	6857	6899	Chr 19	6938	6980	43	F
Chr 2	22345	22387	Chr 14	6875	6917	43	F
Chr 3	23909	23951	Chr 19	2824	2866	43	F
Chr 6	26798	26840	Chr 10	24594	24636	43	P
Chr 2	33557	33599	Chr 14	12778	12820	43	P
Chr 5	3233	3276	Chr 7	8505	8548	44	P
Chr 5	3278	3321	Chr 7	8460	8503	44	P
Chr 4	6792	6835	Chr 10	6990	7033	44	P
Chr 1	13511	13554	Chr 2	11242	11285	44	P
Chr 10	15118	15161	Chr 14	5446	5489	44	P
Chr 3	34679	34722	Chr 11	23502	23545	44	P
Chr 2	2935	2979	Chr 2	21277	21321	45	P
Chr 2	2935	2979	Chr 19	5870	5914	45	P
Chr 1	13441	13485	Chr 11	25316	25360	45	P
Chr 9	20331	20375	Chr 11	11908	11952	45	P
Chr 7	4151	4196	Chr 8	27596	27641	46	F
Chr 8	11939	11984	Chr 14	12351	12396	46	P
Chr 10	14247	14292	Chr 11	23866	23911	46	F
Chr 10	14940	14985	Chr 10	14998	15043	46	F
Chr 3	19495	19540	Chr 9	21212	21257	46	P
Chr 4	7160	7206	Chr 8	12724	12770	47	P
Chr 3	16616	16662	Chr 17	6349	6395	47	F
Chr 5	17579	17625	Chr 18	10864	10910	47	F
Chr 12	7263	7310	Chr 16	6244	6291	48	F
Chr 8	10546	10593	Chr 8	10617	10664	48	F
Chr 4	30157	30204	Chr 4	33440	33487	48	F
Chr 3	33419	33466	Chr 6	33136	33183	48	P
Chr 2	35708	35755	Chr 3	28989	29036	48	F
Chr 2	36271	36318	Chr 11	23875	23922	48	P
Chr 1	45718	45765	Chr 2	42715	42762	48	F
Chr 5	3267	3315	Chr 7	8466	8514	49	P
Chr 4	23141	23189	Chr 12	8017	8065	49	F
Chr 5	30743	30791	Chr 9	21637	21685	49	F
Chr 3	31276	31324	Chr 5	29507	29555	49	F
Chr 2	33064	33112	Chr 16	411	459	49	P
Chr 2	33064	33112	Chr 17	411	459	49	P
Chr 1	43560	43608	Chr 1	43584	43632	49	F
Chr 5	5723	5772	Chr 16	15776	15825	50	P
Chr 9	18710	18759	Chr 11	13141	13190	50	P
Chr 4	28494	28543	Chr 18	630	679	50	F
Chr 8	29104	29154	Chr 9	11621	11671	51	F
Chr 6	10955	11006	Chr 8	13860	13911	52	P
Chr 2	11300	11351	Chr 9	18075	18126	52	P
Chr 1	13503	13554	Chr 5	25737	25788	52	F
Chr 4	28481	28532	Chr 18	617	668	52	F
Chr 8	29051	29102	Chr 9	11566	11617	52	F
Chr 1	40106	40157	Chr 4	24801	24852	52	F
Chr 1	4469	4521	Chr 5	26932	26984	53	P
Chr 7	26363	26415	Chr 9	947	999	53	P
Chr 7	8149	8202	Chr 13	7677	7730	54	P
Chr 2	17189	17242	Chr 6	27272	27325	54	F
Chr 4	21837	21890	Chr 5	27602	27655	54	P
Chr 3	33400	33453	Chr 6	33149	33202	54	P
Chr 5	3170	3224	Chr 7	8574	8628	55	P
Chr 11	20874	20928	Chr 14	4428	4482	55	F
Chr 4	22000	22055	Chr 4	30731	30786	56	P
Chr 11	22698	22753	Chr 19	5561	5616	56	F
Chr 3	13260	13316	Chr 4	24865	24921	57	P
Chr 1	35031	35087	Chr 2	38210	38266	57	F
Chr 13	4689	4746	Chr 13	4755	4812	58	F
Chr 5	3241	3299	Chr 7	8482	8540	59	P
Chr 16	6191	6249	Chr 17	9444	9502	59	F
Chr 9	18694	18752	Chr 11	13148	13206	59	P
Chr 3	33385	33443	Chr 6	33159	33217	59	P
Chr 8	18376	18435	Chr 10	14291	14350	60	P
Chr 5	3249	3309	Chr 7	8472	8532	61	P
Chr 9	10878	10938	Chr 18	5308	5368	61	P
Chr 8	18282	18342	Chr 11	1728	1788	61	P
Chr 4	3	64	Chr 4	195	256	62	F
Chr 8	14744	14805	Chr 12	13439	13500	62	P
Chr 4	18530	18593	Chr 9	18063	18126	64	F
Chr 1	43545	43608	Chr 1	43569	43632	64	F
Chr 11	21743	21807	Chr 12	7308	7372	65	P
Chr 5	3160	3228	Chr 7	8570	8638	69	P
Chr 13	19645	19715	Chr 13	19692	19762	71	F
Chr 1	35010	35080	Chr 2	38189	38259	71	F
Chr 1	45693	45765	Chr 2	42690	42762	73	F
Chr 2	11278	11351	Chr 4	18542	18615	74	P
Chr 5	26249	26322	Chr 7	659	732	74	F
Chr 4	6560	6634	Chr 12	8694	8768	75	P
Chr 3	6869	6945	Chr 7	16683	16759	77	P
Chr 3	35723	35802	Chr 7	75	154	80	P
Chr 5	3144	3224	Chr 7	8574	8654	81	P
Chr 4	3	88	Chr 4	171	256	86	F
Chr 2	11266	11351	Chr 4	18542	18627	86	P
Chr 3	6858	6945	Chr 7	16683	16770	88	P
Chr 4	30271	30360	Chr 5	27712	27801	90	P
Chr 3	35712	35802	Chr 7	75	165	91	P
Chr 4	21799	21890	Chr 5	27602	27693	92	P
Chr 9	10844	10938	Chr 18	5308	5402	95	P
Chr 5	1022	1117	Chr 6	29647	29742	96	P
Chr 5	3058	3158	Chr 7	8640	8740	101	P
Chr 2	33148	33248	Chr 9	17880	17980	101	F
Chr 4	3	112	Chr 4	147	256	110	F
Chr 5	3010	3139	Chr 7	8659	8788	130	P
Chr 4	3	136	Chr 4	123	256	134	F
Chr 4	3	160	Chr 4	99	256	158	F
Chr 1	16461	16621	Chr 3	10132	10292	161	P
Chr 2	11106	11285	Chr 5	25745	25924	180	P
Chr 4	3	184	Chr 4	75	256	182	F
Chr 5	30536	30734	Chr 10	19859	20057	199	F
Chr 4	3	208	Chr 4	51	256	206	F
Chr 1	45363	45577	Chr 14	10851	11065	215	P
Chr 4	3	232	Chr 4	27	256	230	F
Chr 10	27340	27614	Chr 19	11527	11801	275	F
Chr 1	31776	32112	Chr 1	55980	56316	337	F
Chr 15	16951	19740	Chr 17	0	2789	2790	F
Chr 2	21066	24510	Chr 19	5659	9103	3445	F

## Sheet: TableS6
Table S6 The homologous DNA fragment identified among the mitochondrial genome and plastome of A. albus.
Note. 'cp': chloroplast genome, 'mt': mitogenome. Total length: 22,421bp
Number	Fragment	Mitochondrial genome	Alignment Length (bp)	Identity%	Cp Start	Cp End	Mt Start	Mt End	MTPT Annotation
MTPT1	1	Chromosome 1	714	77.03	56471	57154	12752	13415	Partial (ndhC,ndhK)
MTPT2	2	Chromosome 1	38	100	118019	118056	23140	23103	Partial(rrn5S)
	3		38	100	150764	150801	23103	23140	Partial(rrn5S)
MTPT3	4	Chromosome 2	1450	99.72	62475	63921	41234	39785	Partial(rbcL)
MTPT4	5	Chromosome 2	911	99.01	27243	28152	23936	23026	Partial(rpoB)
MTPT5	6	Chromosome 2	887	74.41	156945	157808	34577	33719	Partial(rrn16S)
	7		887	74.41	111012	111875	33719	34577	Partial(rrn16S)
MTPT6	8	Chromosome 3	450	91.33	117037	117470	19768	19330	Partial(rrn23S)
	9		450	91.33	151350	151783	19330	19768	Partial(rrn23S)
MTPT7	10	Chromosome 3	48	97.92	149767	149814	17386	17339	Partial(trnN-GUU)
	11		48	97.92	119006	119053	17339	17386	Partial(trnN-GUU)
MTPT8	12	Chromosome 5	1038	99.52	158195	159232	34407	33370	Complete(trnV-GAC)
	13		1038	99.52	109588	110625	33370	34407	Complete(trnV-GAC)
MTPT9	14	Chromosome 5	963	87.54	86469	87428	9077	10027	Partial(rpoA,rps11)
MTPT10	15	Chromosome 6	74	94.59	76125	76052	9142	9069	Complete(trnP-UGG)
MTPT11	16	Chromosome 6	105	95.24	73843	73947	8847	8950	Complete(trnW-CCA)
MTPT12	17	Chromosome 7	127	93.7	1472	1594	10473	10347	Partial(psbA)
MTPT13	18	Chromosome 9	97	86.6	153631	153727	18778	18682	Partial(rrn23S)
	19		97	86.6	115093	115189	18682	18778	Partial(rrn23S)
MTPT14	20	Chromosome 10	1163	80.14	38097	39203	7485	8581	Partial(psbD,psbC)
MTPT15	21	Chromosome 10	71	98.59	1	71	4111	4041	Complete(trnH-GUG)
MTPT16	22	Chromosome 11	4808	99.96	111826	116633	16504	11698	Complete(trnA-UGC, trnI-GAU) Partial(rrn23S, rrn16S)
	23		4808	99.96	152187	156994	11698	16504	Complete(trnA-UGC, trnI-GAU) Partial(rrn23S, rrn16S)
MTPT17	24	Chromosome 11	380	95.26	116626	116999	10004	9629	Partial(rrn23S)
	25		380	95.26	151821	152194	9629	10004	Partial(rrn23S)
MTPT18	26	Chromosome 15	74	94.59	59512	59585	7951	7878	Complete(trnM-CAU)
MTPT19	27	Chromosome 17	366	98.63	60663	61028	6972	6607	Partial(atpB)
MTPT20	28	Chromosome 19	911	99.01	27243	28152	8529	7619	Partial(rpoB)

## Sheet: TableS7
Table S7 The predicted C to U RNA editing sites in mitochondrial PCGs of A.albus.
Gene	Base position	Amino position	Codon change	Amino change	Left motifs	Edited site	Right motifs	Probability
atp1	13	5	CCC→UCC	Pro→Ser	ATCAAAATATGGAATTGTCT	C	CCACGGAACTCACTACTCTA	0.931
atp1	959	320	UCG→UUG	Ser→Leu	CCAGACAGGTGCAGGTAGCT	C	GACCGCCTTACCCGTCATTG	0.999
atp1	1156	386	CGC→UGC	Arg→Cys	TGAAAGCCATGAAACAAGTC	C	GCGGAAGTTCAAAACTGGAA	0.972
atp1	1166	389	UCA→UUA	Ser→Leu	GAAACAAGTCCGCGGAAGTT	C	AAAACTGGAATTGGCACAAT	0.999
atp1	1280	427	CCC→CUC	Pro→Leu	TGCAAGGCTTACAGAAGTGC	C	CAAACAACCACAATATTCAC	0.998
atp1	1403	468	ACA→AUA	Thr→Ile	TCAATATGAGAAAGCCATTA	C	AAGTAGTATAGATCCCGAAT	0.94
atp1	1478	493	CCA→CUA	Pro→Leu	TAACGAAAGAAAGATGGAAC	C	AGATGCTTCTTTAAAAGAAA	0.999
atp1	1487	496	UCU→UUU	Ser→Phe	AAAGATGGAACCAGATGCTT	C	TTTAAAAGAAAGCGCTTTGC	0.997
atp4	40	14	CUA→UUA	Leu→Leu	ATATAAAGGATAGAAAGATG	C	TATTTGCTGCTATTCCATCT	0.967
atp4	56	19	CCA→CUA	Pro→Leu	GATGCTATTTGCTGCTATTC	C	ATCTATTTGTGCATCAAGTC	1
atp4	59	20	UCU→UUU	Ser→Phe	GCTATTTGCTGCTATTCCAT	C	TATTTGTGCATCAAGTCCGA	0.993
atp4	71	24	UCA→UUA	Ser→Leu	TATTCCATCTATTTGTGCAT	C	AAGTCCGAAGAAGATCTCAA	0.997
atp4	76	26	CCG→UCG	Pro→Ser	CATCTATTTGTGCATCAAGT	C	CGAAGAAGATCTCAATCTAT	1
atp4	89	30	UCA→UUA	Ser→Leu	ATCAAGTCCGAAGAAGATCT	C	AATCTATAATGAAGAAATGA	1
atp4	118	40	CGU→UGU	Arg→Cys	ATGAAGAAATGATAGTAGCT	C	GTTGTTTTATAGGCTTTCTC	0.984
atp4	215	72	UCG→UUG	Ser→Leu	GGAGTCTATTCAGGAAGAAT	C	GCAGCAATTCTCCAATCCTA	0.996
atp4	227	76	UCC→UUC	Ser→Phe	GGAAGAATCGCAGCAATTCT	C	CAATCCTAACGAAGTCGTTC	0.998
atp4	248	83	CCU→CUU	Pro→Leu	CAATCCTAACGAAGTCGTTC	C	TCCGGAATCCAATGAACAAC	1
atp4	250	84	CCG→UUG	Pro→Leu	ATCCTAACGAAGTCGTTCCT	C	CGGAATCCAATGAACAACAA	0.945
atp4	251	84	CCG→UUG	Pro→Leu	TCCTAACGAAGTCGTTCCTC	C	GGAATCCAATGAACAACAAC	0.998
atp4	326	109	ACG→AUG	Thr→Met	CGTAGTAGAATCATTACCAA	C	GGCACGCTGTACGCCTAAGT	0.969
atp4	395	132	UCA→UUA	Ser→Leu	CCGAAACCTAAATGTTAAAT	C	AGCAACACTTCTAAATGCCA	0.997
atp4	416	139	ACU→AUU	Thr→Ile	AGCAACACTTCTAAATGCCA	C	TTCTTCCCGTCGCATCCGTC	0.986
atp6	37	13	CCA→UCA	Pro→Ser	TATATTTCTCATTCACAAAT	C	CATCCTTGTCTATGCTGCTA	0.997
atp6	47	16	UCU→UUU	Ser→Phe	ATTCACAAATCCATCCTTGT	C	TATGCTGCTAACTCTCAGTT	0.999
atp6	79	27	CUG→UUG	Leu→Leu	CTCTCAGTTTGGTCTTACTT	C	TGCTTTATTTTGTTACGAAA	0.94
atp6	116	39	UCA→UUA	Ser→Leu	GAAAAAGGGAGGGGGAAAGT	C	AGTGCCAAATGCTTGGCAAT	1
atp6	154	52	CAU→UAU	His→Tyr	AATCCTTGGTAGAGCTTATT	C	ATGATTTCGTGCTGAACCCG	1
atp6	173	58	CCG→CUG	Pro→Leu	TCATGATTTCGTGCTGAACC	C	GGTAAACGAACAAATAGGTG	0.997
atp6	224	75	UCC→UUC	Ser→Phe	AAATGTTAAACAAAAGTTTT	C	CCCCCGCATCTCGGTCACTT	0.998
atp6	229	77	CGC→UGC	Arg→Cys	TTAAACAAAAGTTTTCCCCC	C	GCATCTCGGTCACTTTTACT	0.994
atp6	254	85	UCG→UUG	Ser→Leu	CTCGGTCACTTTTACTTTTT	C	GTTATTTCGTAATCCCCAGG	0.998
atp6	262	88	CGU→UGU	Arg→Cys	CTTTTACTTTTTCGTTATTT	C	GTAATCCCCAGGGTATGATA	0.999
atp6	269	90	CCC→CUU	Pro→Leu	TTTTTCGTTATTTCGTAATC	C	CCAGGGTATGATACCCTATA	0.996
atp6	270	90	CCC→CUU	Pro→Leu	TTTTCGTTATTTCGTAATCC	C	CAGGGTATGATACCCTATAG	0.935
atp6	401	134	UCA→UUA	Ser→Leu	GCTTCATTTTTTAAGCTTTT	C	ATTACCCGCAGGAGTCCCAC	1
atp6	460	154	CCU→UCU	Pro→Ser	TAGTACTCCTTGAGCTAATC	C	CTCATTGTTTTCGTGCATTA	0.999
atp6	463	155	CAU→UAU	His→Tyr	TACTCCTTGAGCTAATCCCT	C	ATTGTTTTCGTGCATTAAGC	1
atp6	527	176	UCA→UUA	Ser→Leu	TATGATGGCCGGTCATAGTT	C	AGTAAAGATTTTAAGTGGGT	1
atp6	599	200	CCU→CUU	Pro→Leu	TTTGTATTTCATAGGAGATC	C	TGGTCCTTTATTTATAGTTA	0.99
atp6	635	212	CCG→CUG	Pro→Leu	AGTTATTGCATTAACCGGTC	C	GGAATTAGGTGTAGCTATAT	1
atp6	656	219	UCA→UUA	Ser→Leu	GGAATTAGGTGTAGCTATAT	C	ACAAGCTCATGTTTCTACGA	0.998
atp6	664	222	CAU→UAU	His→Tyr	GTGTAGCTATATCACAAGCT	C	ATGTTTCTACGATCTCAATC	0.99
atp6	671	224	UCU→UUU	Ser→Phe	TATATCACAAGCTCATGTTT	C	TACGATCTCAATCTGTATTT	0.997
atp6	680	227	UCA→UUA	Ser→Leu	AGCTCATGTTTCTACGATCT	C	AATCTGTATTTACTTGAATG	1
atp6	707	236	ACA→AUA	Thr→Ile	TATTTACTTGAATGATGCTA	C	AAATCTCCATCAAATGTTTC	0.994
atp6	718	240	CAA→UAA	Gln→End	ATGATGCTACAAATCTCCAT	C	AAATGTTTCATTTAATAATT	0.924
atp8	30	10	UUC→UUU	Phe→Phe	CTGGATAAATTTACTTATTT	C	ACACAATTCTTCTGGTCATG	0.964
atp8	47	16	UCA→UUA	Ser→Leu	TTTCACACAATTCTTCTGGT	C	ATGCCTTCTCCTCTTTACTT	0.996
atp8	58	20	CUC→UUC	Leu→Phe	TCTTCTGGTCATGCCTTCTC	C	TCTTTACTTTTTATATTGCC	0.986
atp8	200	67	CCG→CUG	Pro→Leu	TAACAGTTTGGAAGATATCC	C	GAGAAAAGGTTTTAGCACTG	1
atp8	443	148	CCA→CUA	Pro→Leu	CATAATGCTCATCCATGTTC	C	ACACGGCCAAGGAAGCATCG	0.993
atp9	20	7	UCA→UUA	Ser→Leu	TATGTTAGAAGGTGCAAAAT	C	AATAGGTGCCGGAGCTGCTA	1
atp9	81	27	GUC→GUU	Val→Val	GCTGTCGGTATTGGAAACGT	C	CTCAGTTCTTCGATTCATTC	0.976
atp9	82	28	CUC→UUC	Leu→Phe	CTGTCGGTATTGGAAACGTC	C	TCAGTTCTTCGATTCATTCC	0.999
atp9	92	31	UCG→UUG	Ser→Leu	TGGAAACGTCCTCAGTTCTT	C	GATTCATTCCGTGGCGCGAA	0.993
atp9	134	45	UCA→UUA	Ser→Leu	TCCATCATTGGCTAAACAAT	C	ATTTGGTTATGCCATTTTGG	1
atp9	182	61	UCG→UUG	Ser→Leu	TCTAACCGAAGCTATTGCAT	C	GTTTGCCCCCATGATGGCGT	1
ccmB	28	10	CAU→UAU	His→Tyr	GACTCTTTCTTGAACTATTT	C	ATAAACAGATCTTCCCCTCC	0.978
ccmB	43	15	CCC→UCC	Pro→Ser	TATTTCATAAACAGATCTTC	C	CCTCCACACCAATCACGAGT	0.993
ccmB	70	24	CCA→UUA	Pro→Leu	CACCAATCACGAGTTTTTTT	C	CATTCCTATCGTATATCGTC	0.947
ccmB	71	24	CCA→UUA	Pro→Leu	ACCAATCACGAGTTTTTTTC	C	ATTCCTATCGTATATCGTCG	0.931
ccmB	128	43	UCA→UUA	Ser→Leu	AGGTTTTGAAAAAGACTTTT	C	ATGTCATTCCCATTTAGGTC	0.998
ccmB	137	46	UCC→UUC	Ser→Phe	AAAAGACTTTTCATGTCATT	C	CCATTTAGGTCCGATTCGGA	0.988
ccmB	148	50	CCG→UUG	Pro→Leu	CATGTCATTCCCATTTAGGT	C	CGATTCGGATCCCTCCGTTG	0.989
ccmB	149	50	CCG→UUG	Pro→Leu	ATGTCATTCCCATTTAGGTC	C	GATTCGGATCCCTCCGTTGT	0.996
ccmB	154	52	CGG→UGG	Arg→Trp	ATTCCCATTTAGGTCCGATT	C	GGATCCCTCCGTTGTTTCCC	0.982
ccmB	160	54	CCU→UCU	Pro→Ser	ATTTAGGTCCGATTCGGATC	C	CTCCGTTGTTTCCCTTTCCT	0.914
ccmB	164	55	CCG→CUG	Pro→Leu	AGGTCCGATTCGGATCCCTC	C	GTTGTTTCCCTTTCCTCCCG	0.973
ccmB	172	58	CCC→UCC	Pro→Ser	TTCGGATCCCTCCGTTGTTT	C	CCTTTCCTCCCGAACCTTTT	0.992
ccmB	181	61	CCC→UCC	Pro→Ser	CTCCGTTGTTTCCCTTTCCT	C	CCGAACCTTTTCCTCGAAAT	0.937
ccmB	194	65	CCU→CUU	Pro→Leu	CTTTCCTCCCGAACCTTTTC	C	TCGAAATGATAAAGAAGATG	0.982
ccmB	286	96	CGG→UGG	Arg→Trp	TTCTACAATTGGTAGGTCAC	C	GGGTTATTCAAATAAGTCGT	0.999
ccmB	304	102	CGU→UGU	Arg→Cys	ACCGGGTTATTCAAATAAGT	C	GTGTTTTCCGTGGTTTTCCC	0.996
ccmB	313	105	CGU→UGU	Arg→Cys	TTCAAATAAGTCGTGTTTTC	C	GTGGTTTTCCCATGTTACAA	0.999
ccmB	338	113	CCG→CUG	Pro→Leu	TTTTCCCATGTTACAACTTC	C	GTACCAATTTGATCGATCCG	0.992
ccmB	367	123	CGG→UGG	Arg→Trp	TTGATCGATCCGGAATGGAT	C	GGTTAAACATTCCATTAGGG	0.956
ccmB	379	127	CCA→UUA	Pro→Leu	GAATGGATCGGTTAAACATT	C	CATTAGGGAGCCCGCTCTTT	0.96
ccmB	380	127	CCA→UUA	Pro→Leu	AATGGATCGGTTAAACATTC	C	ATTAGGGAGCCCGCTCTTTA	0.99
ccmB	392	131	CCG→CUG	Pro→Leu	AAACATTCCATTAGGGAGCC	C	GCTCTTTACTCTTCTGTGTG	0.998
ccmB	424	142	CGU→UGU	Arg→Cys	TTCTGTGTGGTATTCATTCT	C	GTTCGGCTCTTGGAATCACA	0.994
ccmB	428	143	UCG→UUG	Ser→Leu	GTGTGGTATTCATTCTCGTT	C	GGCTCTTGGAATCACATCCA	0.996
ccmB	467	156	UCG→UUG	Ser→Leu	CAGCAGTGGTTGGAACAGCT	C	GCAAAATCCAACCACTTCAC	0.975
ccmB	475	159	CCA→UUA	Pro→Leu	GTTGGAACAGCTCGCAAAAT	C	CAACCACTTCACCTACTTCA	0.997
ccmB	476	159	CCA→UUA	Pro→Leu	TTGGAACAGCTCGCAAAATC	C	AACCACTTCACCTACTTCAT	0.996
ccmB	485	162	UCA→UUA	Ser→Leu	CTCGCAAAATCCAACCACTT	C	ACCTACTTCATTGCCCCCAA	0.985
ccmB	494	165	UCA→UUA	Ser→Leu	TCCAACCACTTCACCTACTT	C	ATTGCCCCCAACCGTTTCCC	0.992
ccmB	503	168	CCA→CUA	Pro→Leu	TTCACCTACTTCATTGCCCC	C	AACCGTTTCCCGTACCTCTA	0.994
ccmB	512	171	UCC→UUC	Ser→Phe	TTCATTGCCCCCAACCGTTT	C	CCGTACCTCTATTGAAACAG	0.97
ccmB	514	172	CGU→UGU	Arg→Cys	CATTGCCCCCAACCGTTTCC	C	GTACCTCTATTGAAACAGAA	0.916
ccmB	551	184	UCA→UUA	Ser→Leu	AGAATGGTTTCATGTTCTTT	C	ATCGATTGGTTATTCCTTTC	0.998
ccmB	554	185	UCG→UUG	Ser→Leu	ATGGTTTCATGTTCTTTCAT	C	GATTGGTTATTCCTTTCCGT	0.992
ccmB	566	189	UCC→UUC	Ser→Phe	TCTTTCATCGATTGGTTATT	C	CTTTCCGTTCGTATCTCCTT	0.999
ccmB	572	191	CCG→CUG	Pro→Leu	ATCGATTGGTTATTCCTTTC	C	GTTCGTATCTCCTTCTCCAA	0.997
ccmB	584	195	CCU→CUU	Pro→Leu	TTCCTTTCCGTTCGTATCTC	C	TTCTCCAATTTCGGTCTCGA	0.997
ccmB	587	196	UCU→UUU	Ser→Phe	CTTTCCGTTCGTATCTCCTT	C	TCCAATTTCGGTCTCGATTA	0.993
ccmB	596	199	UCG→UUG	Ser→Leu	CGTATCTCCTTCTCCAATTT	C	GGTCTCGATTAGTTCACAAG	0.987
ccmB	611	204	UCA→UUA	Ser→Leu	AATTTCGGTCTCGATTAGTT	C	ACAAGATTGAATGGCCAAGT	0.986
ccmC	6	2	UCC→UCU	Ser→Ser	GGAAAAAATTTGCACATGTC	C	GTTTCGTTATTACAACCTTC	0.919
ccmC	76	26	CGG→UGG	Arg→Trp	CGCAAATTCTCATTTTTTCT	C	GGTTGTTCTTAACAGCGATG	0.988
ccmC	103	35	CAU→UAU	His→Tyr	TCTTAACAGCGATGGCTATT	C	ATTCAAGTCTTCGGGTAGCA	0.987
ccmC	107	36	UCA→UUA	Ser→Leu	AACAGCGATGGCTATTCATT	C	AAGTCTTCGGGTAGCACCAC	1
ccmC	115	39	CGG→UGG	Arg→Trp	TGGCTATTCATTCAAGTCTT	C	GGGTAGCACCACCAGATTTT	0.966
ccmC	161	54	CCG→CUG	Pro→Leu	AGGTGGAAATTCTCGTATTC	C	GTATGTACATGTTCCTGCGG	1
ccmC	179	60	GCG→GUG	Ala→Val	TCCGTATGTACATGTTCCTG	C	GGCTCGGATGAGTATAGTAG	0.994
ccmC	184	62	CGG→UGG	Arg→Trp	ATGTACATGTTCCTGCGGCT	C	GGATGAGTATAGTAGTTTAT	0.998
ccmC	227	76	UCC→UUC	Ser→Phe	AGCAACGGCTATAAACAGTT	C	CTTGTTCCCATTAACAAAAC	0.994
ccmC	236	79	CCA→CUA	Pro→Leu	TATAAACAGTTCCTTGTTCC	C	ATTAACAAAACATCCCCTTT	0.977
ccmC	281	94	ACA→AUA	Thr→Ile	TCGCTCTTCCGGAACCGGTA	C	AGAAATTGGTGCTTTTTCTA	0.903
ccmC	299	100	UCU→UUU	Ser→Phe	TACAGAAATTGGTGCTTTTT	C	TACGTTGTTTACCTTAGTTA	0.966
ccmC	331	111	CGG→UGG	Arg→Trp	CCTTAGTTACTGGGGGGTTT	C	GGGGAAGACCTATGTGGGGT	0.999
ccmC	358	120	CGG→UGG	Arg→Trp	GACCTATGTGGGGTACCTTT	C	GGGTGTGGGATGCTCGTTTA	0.998
ccmC	395	132	UCG→UUG	Ser→Leu	TTTAACTTCTGTATTCATCT	C	GTTCCTTATTTACCTGGGTG	0.998
ccmC	399	133	UUC→UUU	Phe→Phe	ACTTCTGTATTCATCTCGTT	C	CTTATTTACCTGGGTGCACT	0.993
ccmC	400	134	CUU→UUU	Leu→Phe	CTTCTGTATTCATCTCGTTC	C	TTATTTACCTGGGTGCACTG	0.998
ccmC	421	141	CGU→UGU	Arg→Cys	TTATTTACCTGGGTGCACTG	C	GTTTTCAAAAGCTTCCTGTC	0.999
ccmC	436	146	CCU→UCU	Pro→Ser	CACTGCGTTTTCAAAAGCTT	C	CTGTCGAACCGGCTCCTATT	0.998
ccmC	446	149	CCG→CUG	Pro→Leu	TCAAAAGCTTCCTGTCGAAC	C	GGCTCCTATTTCAATCCGTG	0.999
ccmC	451	151	CCU→UCU	Pro→Ser	AGCTTCCTGTCGAACCGGCT	C	CTATTTCAATCCGTGCTGGA	0.999
ccmC	458	153	UCA→UUA	Ser→Leu	TGTCGAACCGGCTCCTATTT	C	AATCCGTGCTGGACCGATCG	0.979
ccmC	463	155	CGU→UGU	Arg→Cys	AACCGGCTCCTATTTCAATC	C	GTGCTGGACCGATCGATATA	0.999
ccmC	467	156	GCU→GUU	Ala→Val	GGCTCCTATTTCAATCCGTG	C	TGGACCGATCGATATACCAA	0.992
ccmC	473	158	CCG→CUG	Pro→Leu	TATTTCAATCCGTGCTGGAC	C	GATCGATATACCAATAATAA	0.998
ccmC	497	166	UCU→UUU	Ser→Phe	CGATATACCAATAATAAAGT	C	TCCAGTCAACTGGTGGAATA	0.999
ccmC	499	167	CCA→UCA	Pro→Ser	ATATACCAATAATAAAGTCT	C	CAGTCAACTGGTGGAATACG	0.998
ccmC	521	174	UCG→UUG	Ser→Leu	AGTCAACTGGTGGAATACGT	C	GCATCAACCTGGGAGCATTA	0.996
ccmC	548	183	UCU→UUU	Ser→Phe	ACCTGGGAGCATTAGCCGAT	C	TGGTACATCAATACATGTTC	0.994
ccmC	568	190	CCU→UCU	Pro→Ser	CTGGTACATCAATACATGTT	C	CTATGCTCATTCCAATCTTG	0.999
ccmC	591	197	UCC→UCU	Ser→Ser	ATGCTCATTCCAATCTTGTC	C	AACTTTGCTAACTCCCCCTT	0.996
ccmC	605	202	UCC→UUC	Ser→Phe	CTTGTCCAACTTTGCTAACT	C	CCCCTTCTCAACCCGTATCT	0.997
ccmC	608	203	CCC→CUC	Pro→Leu	GTCCAACTTTGCTAACTCCC	C	CTTCTCAACCCGTATCTTGT	0.999
ccmC	614	205	UCA→UUA	Ser→Leu	CTTTGCTAACTCCCCCTTCT	C	AACCCGTATCTTGTTCGTTC	0.986
ccmC	619	207	CGU→UGU	Arg→Cys	CTAACTCCCCCTTCTCAACC	C	GTATCTTGTTCGTTCTGGAA	0.98
ccmC	624	208	AUC→AUU	Ile→Ile	TCCCCCTTCTCAACCCGTAT	C	TTGTTCGTTCTGGAAACACG	0.965
ccmC	650	217	CCU→CUU	Pro→Leu	CGTTCTGGAAACACGTCTTC	C	TATTCCATCTTTTCCCGAAT	0.982
ccmC	656	219	CCA→CUA	Pro→Leu	GGAAACACGTCTTCCTATTC	C	ATCTTTTCCCGAATCTCCCT	0.989
ccmC	665	222	CCC→CUC	Pro→Leu	TCTTCCTATTCCATCTTTTC	C	CGAATCTCCCTTAACGGAAG	0.993
ccmFC	38	13	UCC→UUC	Ser→Phe	CTTCTTCTTTTTCATTACTT	C	CATGGTCGTGCCTCGTGGCA	0.999
ccmFC	50	17	CCU→CUU	Pro→Leu	CATTACTTCCATGGTCGTGC	C	TCGTGGCACGGCAGCACCCG	1
ccmFC	52	18	CGU→UGU	Arg→Cys	TTACTTCCATGGTCGTGCCT	C	GTGGCACGGCAGCACCCGTA	0.984
ccmFC	103	35	CCC→UCC	Pro→Ser	GGTTCGTCAGTAGAGATGTT	C	CCACAGGTGCCCCTTCTTCC	0.999
ccmFC	119	40	UCU→UUU	Ser→Phe	TGTTCCCACAGGTGCCCCTT	C	TTCCAATGGTACATTAATTC	0.991
ccmFC	122	41	UCC→UUC	Ser→Phe	TCCCACAGGTGCCCCTTCTT	C	CAATGGTACATTAATTCCTA	0.997
ccmFC	151	51	CCU→UCU	Pro→Ser	CATTAATTCCTATTCTTATC	C	CTGAATTCCCTTTTTTAGTC	0.947
ccmFC	161	54	CCU→CUU	Pro→Leu	TATTCTTATCCCTGAATTCC	C	TTTTTTAGTCTATCTACATT	0.956
ccmFC	301	101	CGU→UGU	Arg→Cys	CCGCTAGAAATGCTTTATTT	C	GTTTCGTTCCCGTTCTTCAT	0.937
ccmFC	325	109	CUU→UUU	Leu→Phe	TCGTTCCCGTTCTTCATTTC	C	TTCTTCTCGAATCCATGGGG	0.938
ccmFC	382	128	CGU→UGU	Arg→Cys	AATCTTTCTGCGGTGTGCTC	C	GTTTACTATTCTTTCGTACT	0.999
ccmFC	397	133	CGU→UGU	Arg→Cys	TGCTCCGTTTACTATTCTTT	C	GTACTCTCTTCTCTTTACCA	0.998
ccmFC	869	290	UCU→UUU	Ser→Phe	TCATTTACATGGACCCACTT	C	TCATTCCATTTGTGGGAATT	0.997
ccmFC	1139	380	CCA→CUA	Pro→Leu	AGTGGCTATACATACAAATC	C	ATTTACGGATCTATATGCTT	0.996
ccmFC	1160	387	UCG→UUG	Ser→Leu	ATTTACGGATCTATATGCTT	C	GATTGGAACTGGAAGTTCCA	0.999
ccmFC	1234	412	CGG→UGG	Arg→Trp	TGCCTTTTCTTTTTAGTATT	C	GGATAGGATTTCTGTTGGCT	0.978
ccmFC	1259	420	UCG→UUG	Ser→Leu	AGGATTTCTGTTGGCTTCAT	C	GGGAGGCTCGCGTAGTTTGT	0.986
ccmFC	1268	423	UCG→UUG	Ser→Leu	GTTGGCTTCATCGGGAGGCT	C	GCGTAGTTTGTTACGTCAGC	0.981
ccmFC	1315	439	CGA→UGA	Arg→End	AGGATAAGTTGCATTGGAAT	C	GATAAAGTTCCGTTCCGTTC	0.999
ccmFN	38	13	CCG→CUG	Pro→Leu	TTCTCATTATTCGTTCTTTC	C	GGGTCTTTTCGTTGCATTCA	0.997
ccmFN	121	41	CCC→UCC	Pro→Ser	CATTTTGGTGCATTCTTCTT	C	CCTTCCTTGGTCTTTCGTTC	0.998
ccmFN	137	46	UCG→UUG	Ser→Leu	TCTTCCCTTCCTTGGTCTTT	C	GTTCCGTCATATTCCTAATA	0.977
ccmFN	142	48	CGU→UGU	Arg→Cys	CCTTCCTTGGTCTTTCGTTC	C	GTCATATTCCTAATAACTTA	0.98
ccmFN	151	51	CCU→UCU	Pro→Ser	GTCTTTCGTTCCGTCATATT	C	CTAATAACTTATCCAATTAC	0.99
ccmFN	248	83	UCA→UUA	Ser→Leu	TCATGAGGGTAGTATTTTAT	C	ATGGTGTTGGATCCCAAGTT	0.998
ccmFN	263	88	CCA→CUA	Pro→Leu	TTTATCATGGTGTTGGATCC	C	AAGTTTTTATGGATTCCTTC	1
ccmFN	283	95	CUU→UUU	Leu→Phe	CAAGTTTTTATGGATTCCTT	C	TTTGTTACCGGGGTCGACCC	0.995
ccmFN	372	124	UUC→UUU	Phe→Phe	TGTTCCTTTGTCTCGAACTT	C	GTGAAGAACTCCATTCTATC	0.997
ccmFN	701	234	UCA→UUA	Ser→Leu	GTTTTTCTCTCTTTTCCTAT	C	AGCGAGTTCCGATCCTTTTG	0.991
ccmFN	739	247	CGU→UGU	Arg→Cys	TTGTTCGAAATTTCTTCGTT	C	GTACCGAACCGCTCGCAGAA	0.983
ccmFN	761	254	UCA→UUA	Ser→Leu	TACCGAACCGCTCGCAGAAT	C	AAATCCTGTTCCACAAGATC	0.967
ccmFN	773	258	CCA→CUA	Pro→Leu	CGCAGAATCAAATCCTGTTC	C	ACAAGATCCTATATCAGCTA	0.992
ccmFN	788	263	UCA→UUA	Ser→Leu	TGTTCCACAAGATCCTATAT	C	AGCTATACATCCTCCTCGCA	0.967
ccmFN	805	269	CGC→UGC	Arg→Cys	TATCAGCTATACATCCTCCT	C	GCATTTATGCCGGAGACGTA	0.999
ccmFN	937	313	CGC→UGC	Arg→Cys	AAAAGAATGGAACGCTGCTT	C	GCTCTGCTGGATGCGTCGGA	0.993
ccmFN	1255	419	CGG→UGG	Arg→Trp	GAATTTGGATCTTGACATGT	C	GGTTGTTTTTAACCGTAGGC	0.994
ccmFN	1280	427	UCG→UUG	Ser→Leu	GTTTTTAACCGTAGGCATCT	C	GCCAGGAAGTTGGTGGGCTC	0.998
ccmFN	1283	428	CCA→CUA	Pro→Leu	TTTAACCGTAGGCATCTCGC	C	AGGAAGTTGGTGGGCTCATC	0.999
ccmFN	1300	434	CAU→UAU	His→Tyr	CGCCAGGAAGTTGGTGGGCT	C	ATCATGAATTAGGTCGGGGT	0.999
ccmFN	1315	439	CGG→UGG	Arg→Trp	GGGCTCATCATGAATTAGGT	C	GGGGTGGCTGGTGGTTTCGG	0.999
ccmFN	1333	445	CGG→UGG	Arg→Trp	GTCGGGGTGGCTGGTGGTTT	C	GGGATCCCGTAGAAAATGCT	0.999
ccmFN	1366	456	CGG→UGG	Arg→Trp	AAAATGCTTCTTTTATGCCT	C	GGGTATTAGCCACAGCTCGT	1
ccmFN	1384	462	CGU→UGU	Arg→Cys	CTCGGGTATTAGCCACAGCT	C	GTATTCATTCAGTAATTCTA	0.996
ccmFN	1427	476	UCG→UUG	Ser→Leu	CCTTCTTCATTCTTGGACCT	C	GCTTCTTAATATTTTAACTC	0.997
ccmFN	1429	477	CUU→UUU	Leu→Phe	TTCTTCATTCTTGGACCTCG	C	TTCTTAATATTTTAACTCTT	0.961
ccmFN	1447	483	CUU→UUU	Leu→Phe	CGCTTCTTAATATTTTAACT	C	TTCTATGCTGTGTCTTAGGA	1
ccmFN	1472	491	UCU→UUU	Ser→Phe	ATGCTGTGTCTTAGGAACCT	C	TTCAATACGGTCCGGATTGC	0.999
ccmFN	1498	500	CCC→UCC	Pro→Ser	TACGGTCCGGATTGCTAGCT	C	CCGTTCATAGTTCTGCTACA	0.999
ccmFN	1511	504	UCU→UUU	Ser→Phe	GCTAGCTCCCGTTCATAGTT	C	TGCTACAGATGATACACGAG	1
ccmFN	1546	516	CGG→UGG	Arg→Trp	CACGAGGAAGATTTTTATGG	C	GGTTCTTCCTTCTAATTACC	0.971
cob	76	26	CAU→UAU	His→Tyr	TTAACCAGCATTTGATAGAT	C	ATCCAACCCCGAGCAATCTT	0.999
cob	118	40	CCG→UCG	Pro→Ser	GTTATTGGTGGGGGTTCGGT	C	CGTTAGCTGGTATTTGTTTA	1
cob	178	60	CAC→UAC	His→Tyr	GCGTTTTTTTAGCTATGCAT	C	ACACACCTCATGTGGATCTA	0.999
cob	286	96	CUC→UUC	Leu→Phe	CTAATGGGGCAAGTATGTTT	C	TCATTGTGGTTCACCTTCAT	0.999
cob	298	100	CAC→UAC	His→Tyr	GTATGTTTCTCATTGTGGTT	C	ACCTTCATATTTTTCGTGGT	0.999
cob	358	120	CGG→UGG	Arg→Trp	GCAGTCCTAGGGAATTTGTT	C	GGTGTCTCGGAGTTGTAATA	1
cob	419	140	CCA→CUA	Pro→Leu	AGCTTTTATAGGATACGTAC	C	ACCTTGGGGTCAGATGAGCT	1
cob	564	188	CUC→CUU	Leu→Leu	TTAAATCGTTTTTTTAGTCT	C	CATCATTTACTCCCCCTTAT	0.999
cob	568	190	CAU→UAU	His→Tyr	ATCGTTTTTTTAGTCTCCAT	C	ATTTACTCCCCCTTATTTTA	0.993
cob	580	194	CUU→UUU	Leu→Phe	GTCTCCATCATTTACTCCCC	C	TTATTTTAATAGGCGCCAGT	0.979
cob	680	227	UCU→UUU	Ser→Phe	AGAGATGGATAAAATTGCTT	C	TTACCCTTATTTTTATGTAA	1
cob	715	239	CGG→UGG	Arg→Trp	ATGTAAAGGATCTAGTAGGT	C	GGGTAGCTTCTGCTATCTTT	0.998
cob	725	242	UCU→UUU	Ser→Phe	TCTAGTAGGTCGGGTAGCTT	C	TGCTATCTTTTTTTCCATTT	0.999
cob	808	270	CCC→UCC	Pro→Ser	ATATACCTGCTAATCCGATG	C	CCACCCCGCCTCATATTGTG	1
cob	853	285	CAU→UAU	His→Tyr	AATGGTATTTCCTACCGATC	C	ATGCCATTCTTCGCAGTATA	0.998
cob	908	303	CCA→CUA	Pro→Leu	AGGTGTAGCCGCAATAGCAC	C	AGTTTCCATATCTCTGTTGG	0.992
cob	914	305	UCC→UUC	Ser→Phe	AGCCGCAATAGCACCAGTTT	C	CATATCTCTGTTGGCTTTAC	0.996
cob	982	328	CAC→UAC	His→Tyr	GTTCAAGTTTTCGCCCGATT	C	ACCAAGGAATATTTTGGTTG	0.999
cob	1015	339	CGC→UGC	Arg→Cys	TTTGGTTGCTTTTGGCGGAT	C	GCTTACTACTAGGTTGGATC	0.999
cob	1081	361	CCU→UCU	Pro→Ser	TTGTGACTATTGGACAAATT	C	CTCCTTTAGTTTTCTTCTTG	0.997
cob	1084	362	CCU→UCU	Pro→Ser	TGACTATTGGACAAATTCCT	C	CTTTAGTTTTCTTCTTGTTC	0.977
cob	1124	375	CCG→CUG	Pro→Leu	CTTTGCCATAACGCCCATTC	C	GGGACGAGTTGGAAGAGGAA	0.993
cox1	11	4	CCG→CUG	Pro→Leu	TCAAACTTTAATGACAAATC	C	GGTCCGATGGCTGTTCTCTA	0.999
cox1	15	5	GUC→GUU	Val→Val	ACTTTAATGACAAATCCGGT	C	CGATGGCTGTTCTCTACTAA	0.979
cox1	242	81	UCU→UUU	Ser→Phe	GCCGGCGATGATAGGTGGAT	C	TGGTAATTGGTCTGTTCCGA	0.998
cox1	254	85	UCU→UUU	Ser→Phe	AGGTGGATCTGGTAATTGGT	C	TGTTCCGATTCTGATAGGTG	1
cox1	352	118	CCA→UCA	Pro→Ser	GTCTCTTGCTCCTATTAAGC	C	CAGCCTTAGTAGAAGTGGGT	0.998
cox1	443	148	UCA→UUA	Ser→Leu	TTCTGGAGGAGCAGTTGATT	C	AGCAATTTCTAGTCTTCATC	0.996
cox1	452	151	UCU→UUU	Ser→Phe	AGCAGTTGATTCAGCAATTT	C	TAGTCTTCATCTATCAGGTG	0.999
cox1	515	172	UCC→UUC	Ser→Phe	CAATTTTATAACAACTATCT	C	CAACATGCGTGGACCCGGAA	1
cox1	551	184	UCA→UUA	Ser→Leu	CGGAATGACTATGCATAGAT	C	ACCCCTTTTTGTGTGGTCCG	1
cox1	590	197	CCA→CUA	Pro→Leu	CGTTCTAGTGACAGCATTCC	C	ACTTTTATTATCACTTCCGG	0.999
cox1	668	223	UCU→UUU	Ser→Phe	AAACTTTAATACAACCTTTT	C	TGATCCTGCTGGAGGGGGAG	1
cox1	715	239	CGG→UGG	Arg→Trp	TATTATACCAGCATCTCTTT	C	GGTTCTTCGGTCACCCTGAA	0.993
cox1	854	285	CCU→CUU	Pro→Leu	CATGATCAGTATAGGTGTTC	C	TGGATCTCTGGTTTGGGCTC	0.997
cox1	860	287	UCU→UUU	Ser→Phe	CAGTATAGGTGTTCCTGGAT	C	TCTGGTTTGGGCTCATCATA	0.999
cox1	1037	346	UCC→UUC	Ser→Phe	CATGTTATTTGCTGTAGGGT	C	CATCTTTTTGTTCACAATAG	0.999
cox1	1124	375	GCG→GUG	Ala→Val	TCTACATGATACTTATTATG	C	GGTTGCACATTTCCATTATG	0.999
cox1	1186	396	CAC→UAC	His→Tyr	TTGCTTTATTTGCAGGATTT	C	ACTATTGGGTGGGTAAAATC	1
cox1	1279	427	CUC→UUC	Leu→Phe	TTTTCGGGGTTAATCTGACC	C	TCTTTCCCATGCATTTCTTA	0.998
cox1	1402	468	CGU→UGU	Arg→Cys	ATATATCCGTAGTTGGGATT	C	GTCGTTTCTTCGTGGTCGTA	0.997
cox1	1405	469	CGU→UGU	Arg→Cys	TATCCGTAGTTGGGATTCGT	C	GTTTCTTCGTGGTCGTAACA	1
cox1	1433	478	UCA→UUA	Ser→Leu	CGTGGTCGTAACAATCACTT	C	AAGCAGTGGAAAGAACAAAA	0.999
cox1	1489	497	CCA→UCA	Pro→Ser	CTTGGGCTGTTGAACAGAAT	C	CAACCACACCTGAATGGATG	0.996
cox1	1499	500	CCU→CUU	Pro→Leu	TGAACAGAATCCAACCACAC	C	TGAATGGATGGTACAAAGTC	0.999
cox2	39	13	AUC→AUU	Ile→Ile	GAAAAGATCTTCCTCACAAT	C	GCTCCTTGTGATGCAGCGGA	0.915
cox2	77	26	UCU→UUU	Ser→Phe	GGAACCATGGCAATTAGGAT	C	TCAAGACGCAGCAACACCTA	1
cox2	167	56	UCA→UUA	Ser→Leu	TCTTATTTTGGTTTTCGTAT	C	ACGGATGTTGGTTCGCGCTT	0.998
cox2	169	57	CGG→UGG	Arg→Trp	TTATTTTGGTTTTCGTATCA	C	GGATGTTGGTTCGCGCTTTA	0.998
cox2	284	95	CCG→CUG	Pro→Leu	CATATTTCCAAGTATCATCC	C	GATGTTCATTGCTATACCAT	0.998
cox2	385	129	CGG→UGG	Arg→Trp	CTATTGGACATCAATGGTAT	C	GGACTTATGAGTATTCGGAC	0.999
cox2	449	150	ACG→AUG	Thr→Met	ACTCACTTTTGACAGTTATA	C	GATTCCAGAAGATGATCCAG	0.999
cox2	467	156	CCA→CUA	Pro→Leu	TACGATTCCAGAAGATGATC	C	AGAATTGGGTCAATCACGTT	1
cox2	482	161	UCA→UUA	Ser→Leu	TGATCCAGAATTGGGTCAAT	C	ACGTTTATTAGAAGTGGACA	1
cox2	550	184	CCU→UCU	Pro→Ser	ATCTACGTATGATTGTAACA	C	CTGCTGATGTACCTCATAGT	0.999
cox2	563	188	CCU→CUU	Pro→Leu	TGTAACACCTGCTGATGTAC	C	TCATAGTTGGGCTGTACCTT	0.996
cox2	587	196	UCA→UUA	Ser→Leu	TAGTTGGGCTGTACCTTCCT	C	AGGTGTCAAATGTGATGCTG	1
cox2	620	207	UCA→UUA	Ser→Leu	TGATGCTGTACCTGGTCGTT	C	AAATCAGACCTCCATTTCGG	0.997
cox2	638	213	UCG→UUG	Ser→Leu	TTCAAATCAGACCTCCATTT	C	GGTACAACGAGAAGGAGTTT	0.99
cox2	682	228	CGU→UGU	Arg→Cys	ACGGTCAGTGCAGTGAGATT	C	GTGGAACTAATCATGCCTCT	0.997
cox2	701	234	UCU→UUU	Ser→Phe	TCGTGGAACTAATCATGCCT	C	TACGCCTATCGTCGTAGAAG	0.994
cox2	704	235	ACG→AUG	Thr→Met	TGGAACTAATCATGCCTCTA	C	GCCTATCGTCGTAGAAGCTG	0.999
cox2	727	243	CCU→UCU	Pro→Ser	CTATCGTCGTAGAAGCTGTT	C	CTTTGAAAGATTATGGTTCT	0.999
cox2	748	250	CGG→UGG	Arg→Trp	CTTTGAAAGATTATGGTTCT	C	GGGTATCCAATCAATTAATC	0.997
cox3	112	38	CCA→UCA	Pro→Ser	GAGGTGTGATGTACATGCAC	C	CATTTCAAGGGGGTGCAACA	1
cox3	245	82	CCU→CUU	Pro→Leu	AAAAGCTGTACAATTAGGAC	C	TCGATATGGTTCTATTCTTT	0.997
cox3	257	86	UCU→UUU	Ser→Phe	ATTAGGACCTCGATATGGTT	C	TATTCTTTTCATAGTATCGG	0.998
cox3	289	97	CUU→UUU	Leu→Phe	TAGTATCGGAGGTTATGTTC	C	TTTTTGCTCTTTTTCGGGCT	1
cox3	298	100	CUU→UUU	Leu→Phe	AGGTTATGTTCCTTTTTGCT	C	TTTTTCGGGCTTCCTCTCAT	0.988
cox3	304	102	CGG→UGG	Arg→Trp	TGTTCCTTTTTGCTCTTTTT	C	GGGCTTCCTCTCATTCTTCT	0.984
cox3	311	104	UCC→UUC	Ser→Phe	TTTTGCTCTTTTTCGGGCTT	C	CTCTCATTCTTCTTTGGCAC	0.991
cox3	314	105	UCU→UUU	Ser→Phe	TGCTCTTTTTCGGGCTTCCT	C	TCATTCTTCTTTGGCACCTA	0.991
cox3	388	130	CGG→UGG	Arg→Trp	GGATTGGGGTTTTAGATCCT	C	GGGAAATCCCTTTTCTTAAT	0.999
cox3	413	138	CCU→CUU	Pro→Leu	AATCCCTTTTCTTAATACCC	C	TATTCTCCCTTCATCCGGAG	0.993
cox3	422	141	CCU→CUU	Pro→Leu	TCTTAATACCCCTATTCTCC	C	TTCATCCGGAGCTGCCGTAA	0.993
cox3	512	171	UCA→UUA	Ser→Leu	CGCTTTAGTAGCTACCGTTT	C	ACTGGCTCTAGTATCCACCG	1
cox3	527	176	UCC→UUC	Ser→Phe	CGTTTCACTGGCTCTAGTAT	C	CACCGGCTTTCAAGGAATGG	1
cox3	566	189	UCC→UUC	Ser→Phe	GGAATATTACCAAGCACCCT	C	CACTATTTCGGATAGTATTT	1
cox3	602	201	UCC→UUC	Ser→Phe	TATTTATGGTTCTACCTTTT	C	CTCAGCAACTGGCTTTCATG	1
cox3	605	202	UCA→UUA	Ser→Leu	TTATGGTTCTACCTTTTCCT	C	AGCAACTGGCTTTCATGGTT	1
cox3	754	252	CGG→UGG	Arg→Trp	GGCATTTTGTAGACGTGGTT	C	GGTTATTCCTATTTGTCTCT	1
matR	26	9	CCC→CUC	Pro→Leu	AGAGGCGATCAGAATGGTAC	C	CGAATCCATTTACGATCCCG	1
matR	32	11	UCC→UUC	Ser→Phe	GATCAGAATGGTACCCGAAT	C	CATTTACGATCCCGAGTTTC	0.908
matR	193	65	CCA→UCA	Pro→Ser	TCGACCAACATCGATTCATC	C	CAATCTTTAAGGAAGAGATC	0.94
matR	235	79	CCC→UCC	Pro→Ser	ACGATCCCAAGTTCTTTTAC	C	CCACTCAGAAACTTTTTTCC	0.981
matR	326	109	UCA→UUA	Ser→Leu	TGTACTACTATCGGCCCTAT	C	AGGCAACATCTACCTACACA	0.991
matR	382	128	CAC→UAC	His→Tyr	TAGGGAGGATCCGACAGAAG	C	ACGAAATTCCTCTTGTTCAG	0.994
matR	926	309	UCA→UUA	Ser→Leu	CGCGCGATATGCCGACGACT	C	ACTACTGGGAATCGTGGGTG	1
matR	1067	356	CCC→CUC	Pro→Leu	ACGGAGTACGGTAGAATTCC	C	CGGTACGGTCATTCGGGAAG	0.999
matR	1678	560	CGG→UGG	Arg→Trp	GCGACGGAGACATCGTAAAT	C	GGTCCGCGGGCATCGCGATA	0.998
matR	1682	561	UCC→UUC	Ser→Phe	CGGAGACATCGTAAATCGGT	C	CGCGGGCATCGCGATAAGTC	0.998
matR	1703	568	CCU→CUU	Pro→Leu	CGCGGGCATCGCGATAAGTC	C	TCTGTCCTACTACAGGTGCC	0.999
matR	1723	575	CGC→UGC	Arg→Cys	CTCTGTCCTACTACAGGTGC	C	GCGACAACCTTTATCAAGTC	1
matR	1759	587	CAC→UAC	His→Tyr	AAGTCCGAACGATTGTCGAC	C	ACCAGATCCGCTGGTCTGCT	0.983
matR	1790	597	CCA→CUA	Pro→Leu	CTGGTCTGCTATATTCACCC	C	AGCCCACAAGCACAAATCCT	1
matR	1829	610	CCA→CUA	Pro→Leu	CTCGGCGCGGAATATAATCC	C	AAAGTACTCAAAAGACTCAA	0.995
matR	1847	616	UCA→UUA	Ser→Leu	CCCAAAGTACTCAAAAGACT	C	AAATATAGTCAATCAAGAAG	0.989
mttB	1	1	CCG→UUG	Pro→Leu	TCATAGAATTGAATTTCGCA	C	CGGAAACTATTCTAGGAGAA	0.918
mttB	2	1	CCG→UUG	Pro→Leu	CATAGAATTGAATTTCGCAC	C	GGAAACTATTCTAGGAGAAG	0.979
mttB	35	12	UCC→UUC	Ser→Phe	AGGAGAAGTTCGAATCCGTT	C	CGTTCGGATATTGATCGGTC	0.946
mttB	40	14	CGG→UGG	Arg→Trp	AAGTTCGAATCCGTTCCGTT	C	GGATATTGATCGGTCTTGGT	0.987
mttB	76	26	CGU→UGU	Arg→Cys	TTGGTTTGACATGGTTTACG	C	GTTACTGGTTCCCGGAAGAG	0.999
mttB	88	30	CCG→UCG	Pro→Ser	GGTTTACGCGTTACTGGTTC	C	CGGAAGAGTCAATTTCTCCA	0.999
mttB	98	33	UCA→UUA	Ser→Leu	TTACTGGTTCCCGGAAGAGT	C	AATTTCTCCATTAGCTAAAC	0.998
mttB	107	36	CCA→CUA	Pro→Leu	CCCGGAAGAGTCAATTTCTC	C	ATTAGCTAAACCCTTTCTTA	0.92
mttB	154	52	CGU→UGU	Arg→Cys	CTTTTGACTCGTATTTTGTT	C	GTACACAATCAACGGAGGCC	0.995
mttB	164	55	UCA→UUA	Ser→Leu	GTATTTTGTTCGTACACAAT	C	AACGGAGGCCTCCCCGACAT	1
mttB	176	59	UCC→UUC	Ser→Phe	TACACAATCAACGGAGGCCT	C	CCCGACATATGTTGCAACGT	1
mttB	178	60	CCG→UCG	Pro→Ser	CACAATCAACGGAGGCCTCC	C	CGACATATGTTGCAACGTCT	0.999
mttB	199	67	CCU→UCU	Pro→Ser	CGACATATGTTGCAACGTCT	C	CTATAGCATGTTCTTACTTC	0.995
mttB	238	80	CAU→UAU	His→Tyr	TCGTCTTTCCCTTAATAAGT	C	ATCAAATTTGGTGCTTTTCG	0.989
mttB	257	86	UCG→UUG	Ser→Leu	TCATCAAATTTGGTGCTTTT	C	GATCCCCAGTTGCTATGGGG	0.997
mttB	304	102	CUC→UUC	Leu→Phe	GGACGAAATACAATCGATTC	C	TCCATTTAAGTGGTTCTCGC	0.984
mttB	307	103	CAU→UAU	His→Tyr	CGAAATACAATCGATTCCTC	C	ATTTAAGTGGTTCTCGCTTC	0.983
mttB	320	107	UCU→UUU	Ser→Phe	ATTCCTCCATTTAAGTGGTT	C	TCGCTTCTCCTTGTTCCTGT	0.933
mttB	322	108	CGC→UGC	Arg→Cys	TCCTCCATTTAAGTGGTTCT	C	GCTTCTCCTTGTTCCTGTTC	0.999
mttB	349	117	CCU→UUU	Pro→Phe	CCTTGTTCCTGTTCCTAACT	C	CTCCCCGGGTAGTTCCCAAT	0.947
mttB	350	117	CCU→UUU	Pro→Phe	CTTGTTCCTGTTCCTAACTC	C	TCCCCGGGTAGTTCCCAATG	0.998
mttB	352	118	CCC→UCC	Pro→Ser	TGTTCCTGTTCCTAACTCCT	C	CCCGGGTAGTTCCCAATGTT	0.99
mttB	355	119	CGG→UGG	Arg→Trp	TCCTGTTCCTAACTCCTCCC	C	GGGTAGTTCCCAATGTTTGG	0.995
mttB	383	128	CCA→CUA	Pro→Leu	TCCCAATGTTTGGCACTTTC	C	ATACTTCGTGGGTGCAACAT	0.999
mttB	448	150	CAU→UAU	His→Tyr	TACAACCTAAGATCTATGAC	C	ATATTATGTTAACTGTTCGT	0.997
mttB	473	158	UCG→UUG	Ser→Leu	TATGTTAACTGTTCGTATTT	C	GTTCATTCCATCGGTATGCT	0.994
mttB	481	161	CCA→UCA	Pro→Ser	CTGTTCGTATTTCGTTCATT	C	CATCGGTATGCTCCCAAGTA	0.994
mttB	517	173	CGU→UGU	Arg→Cys	AAGTACCTGTAATTGTGATC	C	GTTTGCCAGAACCAAGGGCG	0.995
mttB	524	175	CCA→CUA	Pro→Leu	TGTAATTGTGATCCGTTTGC	C	AGAACCAAGGGCGCTAAGCT	0.999
mttB	589	197	CCG→UCG	Pro→Ser	GTCGTTTTTTGATGGTTTTT	C	CGCTTCTCACAGCTGCTCTT	0.997
mttB	595	199	CUC→UUC	Leu→Phe	TTTTGATGGTTTTTCCGCTT	C	TCACAGCTGCTCTTTCCACA	0.971
mttB	646	216	CGG→UGG	Arg→Trp	TCTGGTGCCAAATCGTCGCC	C	GGTTCCCTATTTCTTCGATA	0.997
mttB	662	221	UCG→UUG	Ser→Leu	CGCCCGGTTCCCTATTTCTT	C	GATAATAGAGTTGGCTATCT	0.999
mttB	683	228	UCU→UUU	Ser→Phe	GATAATAGAGTTGGCTATCT	C	TGTGGCATCGATTGTACAAG	1
mttB	692	231	UCG→UUG	Ser→Leu	GTTGGCTATCTCTGTGGCAT	C	GATTGTACAAGTTCGTGAAG	0.998
nad1	2	1	ACG→AUG	Thr→Met	AGTGAATAGAAAATCGAAAA	C	GTACATTGCTGTTCCAGCGG	0.978
nad1	167	56	UCG→UUG	Ser→Leu	ACAACCTCTAGCAGATGGTT	C	GAAATTGATTCTAAAAGAAC	1
nad1	215	72	UCC→UUC	Ser→Phe	ACCAAGTAGTGCTAATTTCT	C	CCTTTTTAGAATGGCTCCAG	1
nad1	265	89	CGG→UGG	Arg→Trp	TTATGTTAAGTCTGGTCGCT	C	GGGCCGTTGTACCTTTTGAT	0.999
nad1	307	103	CCG→UUG	Pro→Leu	ATGGTATGGTATTGTCAGAT	C	CGAACATAGGGCTACTTTAT	0.995
nad1	308	103	CCG→UUG	Pro→Leu	TGGTATGGTATTGTCAGATC	C	GAACATAGGGCTACTTTATT	1
nad1	368	123	ACA→AUA	Thr→Ile	AGGTGTTTATGGAATTATTA	C	AGCAGGTCGGTCTAGTAATT	0.998
nad1	376	126	CGG→UGG	Arg→Trp	ATGGAATTATTACAGCAGGT	C	GGTCTAGTAATTCGAAATAT	0.994
nad1	490	164	CCC→UCU	Pro→Ser	CTGTACTAATATGTGTAGGT	C	CCTGTAATTCGAGTGAGATT	1
nad1	492	164	CCC→UCU	Pro→Ser	GTACTAATATGTGTAGGTCC	C	TGTAATTCGAGTGAGATTGT	0.987
nad1	500	167	UCG→UUG	Ser→Leu	ATGTGTAGGTCCCTGTAATT	C	GAGTGAGATTGTCATGGCGC	1
nad1	555	185	CCC→CCU	Pro→Pro	TTTGGTATTCCCTTGTTCCC	C	GTATTGGTTATGTTCCTTAT	0.997
nad1	571	191	CUU→UUU	Leu→Phe	TCCCCGTATTGGTTATGTTC	C	TTATTCCTCGTCTAGCAGAA	0.989
nad1	577	193	CCU→UCU	Pro→Ser	TATTGGTTATGTTCCTTATT	C	CTCGTCTAGCAGAAACTAAT	0.999
nad1	580	194	CGU→UGU	Arg→Cys	TGGTTATGTTCCTTATTCCT	C	GTCTAGCAGAAACTAATCGA	1
nad1	608	203	UCU→UUU	Ser→Phe	AGAAACTAATCGAGCTCCGT	C	TGATCTCCCAGAAGCGGAAG	1
nad1	635	212	UCA→UUA	Ser→Leu	CCCAGAAGCGGAAGCTGAAT	C	AGTTGCAGGTTATAATGTAG	0.984
nad1	674	225	UCU→UUU	Ser→Phe	AGAATATTCTTCAATGGGGT	C	TGCTCTTTCTTTTTTGGGAG	1
nad1	683	228	UCU→UUU	Ser→Phe	TTCAATGGGGTCTGCTCTTT	C	TTTTTTGGGAGAGTATGCCA	0.999
nad1	725	242	CCA→CUA	Pro→Leu	TATGATCTTAATGAGTGGTC	C	ATGCACATCGCTCTCTCCAG	0.995
nad1	734	245	UCG→UUG	Ser→Leu	AATGAGTGGTCCATGCACAT	C	GCTCTCTCCAGGAGGTTGGC	0.997
nad1	740	247	UCU→UUU	Ser→Phe	TGGTCCATGCACATCGCTCT	C	TCCAGGAGGTTGGCCGCCTA	0.999
nad1	743	248	CCA→CUA	Pro→Leu	TCCATGCACATCGCTCTCTC	C	AGGAGGTTGGCCGCCTATCC	0.999
nad1	755	252	CCG→CUG	Pro→Leu	GCTCTCTCCAGGAGGTTGGC	C	GCCTATCCTAGATCTTCCCA	0.995
nad1	779	260	UCC→UUC	Ser→Phe	TATCCTAGATCTTCCCATTT	C	CAAGAAGATCCCGGGCTCGA	1
nad1	823	275	CUC→UUC	Leu→Phe	GGTTTAGTATCAAGGTGATT	C	TCTTTCTGTTCCTATATATA	0.99
nad1	893	298	CCU→CUU	Pro→Leu	TTATGATCAATTAATGGGAC	C	TGGCCGGAAAGTGTTCTTGC	1
nad1	898	300	CGG→UGG	Arg→Trp	ATCAATTAATGGGACCTGGC	C	GGAAAGTGTTCTTGCCTCTA	0.999
nad1	928	310	CGG→UGG	Arg→Trp	TCTTGCCTCTATCATTAGCT	C	GGGTAGTCCCCGTTTCTGGT	0.999
nad1	937	313	CCC→UCC	Pro→Ser	TATCATTAGCTCGGGTAGTC	C	CCGTTTCTGGTGTTTCAGTC	0.993
nad1	953	318	UCA→UUA	Ser→Leu	AGTCCCCGTTTCTGGTGTTT	C	AGTCACCTTTCGATGGCTCC	0.997
nad2	26	9	UCC→UUC	Ser→Phe	CAATCTTTTTTTAGCGGTTT	C	CCCAGAGATCTTTATCATTA	0.996
nad2	223	75	CUU→UUU	Leu→Phe	CCCATTTATTCTGGAATAAT	C	TTTTTAGGAGGGACAATTCT	0.985
nad2	242	81	UCU→UUU	Ser→Phe	TCTTTTTAGGAGGGACAATT	C	TACATATTTCTGCCAAATCC	0.999
nad2	252	84	UUC→UUU	Phe→Phe	AGGGACAATTCTACATATTT	C	TGCCAAATCCTTCCATTATT	0.934
nad2	266	89	CCA→CUA	Pro→Leu	ATATTTCTGCCAAATCCTTC	C	ATTATTAAGTACGGCTGGTA	0.999
nad2	308	103	UCU→UUU	Ser→Phe	CATTTCGATGTGTTTCGATT	C	TTTCGAACAAGAGAGGTTTG	0.995
nad2	335	112	UCU→UUU	Ser→Phe	ACAAGAGAGGTTTGATGCTT	C	TGAATCCATTGTATTAATTC	1
nad2	341	114	UCC→UUC	Ser→Phe	GAGGTTTGATGCTTCTGAAT	C	CATTGTATTAATTCCACTTC	0.999
nad2	356	119	CCA→CUA	Pro→Leu	TGAATCCATTGTATTAATTC	C	ACTTCCTACTCGCAGTATGC	0.996
nad2	361	121	CCU→UCU	Pro→Ser	CCATTGTATTAATTCCACTT	C	CTACTCGCAGTATGCTCTTT	0.999
nad2	367	123	CGC→UGC	Arg→Cys	TATTAATTCCACTTCCTACT	C	GCAGTATGCTCTTTATGATC	0.989
nad2	388	130	CCG→UCG	Pro→Ser	GCAGTATGCTCTTTATGATC	C	CGGCTCATGATTCAATTGCC	0.999
nad2	394	132	CAU→UAU	His→Tyr	TGCTCTTTATGATCCCGGCT	C	ATGATTCAATTGCCATGTAT	0.998
nad2	401	134	UCA→UUA	Ser→Leu	TATGATCCCGGCTCATGATT	C	AATTGCCATGTATTTAGCTA	0.993
nad2	428	143	CCU→CUU	Pro→Leu	CATGTATTTAGCTATTGAGC	C	TCAAAGTTTATGTTTTTATG	0.999
nad2	497	166	UCG→UUG	Ser→Leu	ATTTTCCACGGAAGCTGGCT	C	GAAATATTTGATCTTAGGTG	0.982
nad2	523	175	CCC→UCC	Pro→Ser	ATTTGATCTTAGGTGCATTT	C	CCTCTGGAATATTATTGTTC	0.993
nad2	543	181	UUC→UUU	Phe→Phe	CCCTCTGGAATATTATTGTT	C	GGTTGTTCCATGATCTATGG	0.975
nad2	662	221	UCU→UUU	Ser→Phe	TATTTTTATGGGGATTCTAT	C	TATCGCTGTAGGGTCCCTAT	0.996
nad2	703	235	CUU→UUU	Leu→Phe	TCAAGATCACTGCAGTTCCT	C	TTCATATGTGGGCACCTGAT	1
nad2	788	263	UCU→UUU	Ser→Phe	TGCGCCTAAAATCTCTATTT	C	TGCAAATATGTCACGTGTTT	0.973
nad2	800	267	UCA→UUA	Ser→Leu	CTCTATTTCTGCAAATATGT	C	ACGTGTTTCTATTGTTGGTT	0.982
nad2	809	270	UCU→UUU	Ser→Phe	TGCAAATATGTCACGTGTTT	C	TATTGTTGGTTCCTATGGAG	1
nad2	920	307	CCU→CUU	Pro→Leu	CCAAACGAAAGTCAAAAGAC	C	TCTAGCTCATAGTTCGATTG	0.998
nad2	928	310	CAU→UAU	His→Tyr	AAGTCAAAAGACCTCTAGCT	C	ATAGTTCGATTGGACATGTA	0.998
nad2	958	320	CGU→UGU	Arg→Cys	TTGGACATGTAGGTTATATT	C	GTACTGGTTTATCATGTGGA	0.999
nad2	962	321	ACU→AUU	Thr→Ile	ACATGTAGGTTATATTCGTA	C	TGGTTTATCATGTGGAACCA	0.991
nad2	1028	343	UCA→UUA	Ser→Leu	TGGTATCTTTATTTATGCAT	C	AATGACGATAGATGCATTCG	0.999
nad2	1057	353	CCA→UUA	Pro→Leu	TAGATGCATTCGCCATAGTT	C	CAGCATTACGGCAAACCCGT	0.996
nad2	1058	353	CCA→UUA	Pro→Leu	AGATGCATTCGCCATAGTTC	C	AGCATTACGGCAAACCCGTG	0.995
nad2	1127	376	UCG→UUG	Ser→Leu	AGCCAAAACGAATCCTATTT	C	GGCTATGACCTTCTCCATTA	0.999
nad2	1246	416	CCA→UCA	Pro→Ser	GTGGGGCTTACTTCCTAGCC	C	CAGTGGGAGTAGTGACTAGC	0.995
nad2	1276	426	CGU→UGU	Arg→Cys	TAGTGACTAGCGTTATAGGT	C	GTTTTTATTATATACGCTTA	1
nad2	1298	433	GCG→GUG	Ala→Val	TTTTTATTATATACGCTTAG	C	GAAAAGAATGTTTTTTGATA	1
nad2	1400	467	UCA→UUA	Ser→Leu	GACTTCCTCTTTCATTATTT	C	ATCCTTTCCATATCCCTCTC	0.971
nad2	1403	468	UCC→UUC	Ser→Phe	TTCCTCTTTCATTATTTCAT	C	CTTTCCATATCCCTCTCCCT	0.975
nad2	1408	470	CCA→UUA	Pro→Leu	CTTTCATTATTTCATCCTTT	C	CATATCCCTCTCCCTTGTTC	0.993
nad2	1409	470	CCA→UUA	Pro→Leu	TTTCATTATTTCATCCTTTC	C	ATATCCCTCTCCCTTGTTCG	0.967
nad2	1457	486	UCA→UUA	Ser→Leu	TCATCAAATGGCACTCAGTT	C	ATATCTGTAAGTTCGATCAT	0.999
nad3	5	2	UCA→UUA	Ser→Leu	GAAGTGGGCTGTGGTGATGT	C	AGAATTTGCACCTATTTGTA	0.996
nad3	44	15	CCG→CUG	Pro→Leu	TATCTATTTAGTGATAAGTC	C	GCTAGTTTCTTTGATCCCAC	1
nad3	62	21	CCA→CUA	Pro→Leu	TCCGCTAGTTTCTTTGATCC	C	ACTCGGTCTTCCTTTTCCAT	0.999
nad3	80	27	CCA→CUA	Pro→Leu	CCCACTCGGTCTTCCTTTTC	C	ATTTGCTTCCAATAGTTCGA	0.998
nad3	124	42	CAC→UAC	His→Tyr	ATCCAGAAAAATTGTCGGCC	C	ACGAATGTGGTTCCGATCCC	0.998
nad3	137	46	UCC→UUC	Ser→Phe	GTCGGCCCACGAATGTGGTT	C	CGATCCCTCCGGTGATGCCA	1
nad3	146	49	UCC→UUC	Ser→Phe	CGAATGTGGTTCCGATCCCT	C	CGGTGATGCCAGAAGTCGTT	0.998
nad3	208	70	CCU→UUU	Pro→Phe	TTTCTATTTTATTTATTATC	C	CTGATCCGGAAGTCACCTTT	0.999
nad3	209	70	CCU→UUU	Pro→Phe	TTCTATTTTATTTATTATCC	C	TGATCCGGAAGTCACCTTTT	0.999
nad3	215	72	CCG→CUG	Pro→Leu	TTTATTTATTATCCCTGATC	C	GGAAGTCACCTTTTCTTTTC	0.994
nad3	230	77	UCU→UUU	Ser→Phe	TGATCCGGAAGTCACCTTTT	C	TTTTCCTTGGGCAGTACCTC	0.999
nad3	247	83	CCU→UCU	Pro→Ser	TTTCTTTTCCTTGGGCAGTA	C	CTCCCAACAAGATTGATCCG	0.994
nad3	251	84	CCC→CUC	Pro→Leu	TTTTCCTTGGGCAGTACCTC	C	CAACAAGATTGATCCGTTTG	0.998
nad3	266	89	CCG→CUG	Pro→Leu	ACCTCCCAACAAGATTGATC	C	GTTTGGATCTTGGTCCATGA	1
nad3	275	92	UCU→UUU	Ser→Phe	CAAGATTGATCCGTTTGGAT	C	TTGGTCCATGATGGCCTTTT	0.998
nad3	317	106	UCU→UUU	Ser→Phe	ATTGATTTTGACGATTGGAT	C	TCTCTATGAATGGAAAAGGG	1
nad3	344	115	UCG→UUG	Ser→Leu	TGAATGGAAAAGGGGTGCTT	C	GGATCGGGAGTAACCACTAG	0.999
nad3	349	117	CGG→UGG	Arg→Trp	GGAAAAGGGGTGCTTCGGAT	C	GGGAGTAACCACTAGTGAGA	0.997
nad4	29	10	UCC→UUC	Ser→Phe	ACATTTCTGTGAATGCTATT	C	CGATCTAAGTGGTCCTATTC	1
nad4	44	15	CCU→CUU	Pro→Leu	CTATTCCGATCTAAGTGGTC	C	TATTCCGTGTCCCGTGCTAG	0.997
nad4	50	17	CCG→CUG	Pro→Leu	CGATCTAAGTGGTCCTATTC	C	GTGTCCCGTGCTAGGAAGCA	0.999
nad4	74	25	ACU→AUU	Thr→Ile	TCCCGTGCTAGGAAGCATTA	C	TCCTCTTTTCATTCCAAATT	0.997
nad4	77	26	CCU→CUU	Pro→Leu	CGTGCTAGGAAGCATTACTC	C	TCTTTTCATTCCAAATTCAA	0.999
nad4	107	36	CCG→CUG	Pro→Leu	TCCAAATTCAAGAATACGAC	C	GATACGATTGATTGGTCTGT	0.999
nad4	154	52	CCC→UCC	Pro→Ser	CTCTTATTACTTTTTTGTAT	C	CCCCTGTTCCTCGGATACAA	0.999
nad4	158	53	CCU→CUU	Pro→Leu	TATTACTTTTTTGTATCCCC	C	TGTTCCTCGGATACAATTCG	0.997
nad4	164	55	CCU→CUU	Pro→Leu	TTTTTTGTATCCCCCTGTTC	C	TCGGATACAATTCGATCCTT	0.993
nad4	166	56	CGG→UGG	Arg→Trp	TTTTGTATCCCCCTGTTCCT	C	GGATACAATTCGATCCTTCT	1
nad4	197	66	UCU→UUU	Ser→Phe	CGATCCTTCTACGGCCAAAT	C	TCAATTTGTGGAAAGCCTTC	0.998
nad4	317	106	UCA→UUA	Ser→Leu	TCTGATCCCTATTTGCATTT	C	AGTGGGTTGGTCTGGTATGA	0.999
nad4	362	121	ACA→AUA	Thr→Ile	TTATGGGAAAGAGTATATTA	C	AGCATCTCTAATTCGTGAAT	0.999
nad4	368	123	UCU→UUU	Ser→Phe	GAAAGAGTATATTACAGCAT	C	TCTAATTCGTGAATTTCTAA	0.996
nad4	376	126	CGU→UGU	Arg→Cys	ATATTACAGCATCTCTAATT	C	GTGAATTTCTAATGATCGCC	0.995
nad4	401	134	UCC→UUC	Ser→Phe	ATTTCTAATGATCGCCGTGT	C	CTGCATGCTGGATCCTCTAC	1
nad4	416	139	CCU→CUU	Pro→Leu	CGTGTCCTGCATGCTGGATC	C	TCTACTATTCTATGTTCTTC	0.998
nad4	433	145	CUU→UUU	Leu→Phe	ATCCTCTACTATTCTATGTT	C	TTCCCGAAAGCGTGCCAATC	0.999
nad4	436	146	CCC→UUC	Pro→Phe	CTCTACTATTCTATGTTCTT	C	CCGAAAGCGTGCCAATCCCT	0.999
nad4	437	146	CCC→UUC	Pro→Phe	TCTACTATTCTATGTTCTTC	C	CGAAAGCGTGCCAATCCCTA	0.992
nad4	449	150	CCA→CUA	Pro→Leu	TGTTCTTCCCGAAAGCGTGC	C	AATCCCTATGTTCATTATTA	0.995
nad4	533	178	UCA→UUA	Ser→Leu	TCAGTTTTTCCTATATACTT	C	ACTTGGATCAGTTTTTATGC	0.943
nad4	566	189	CCG→CUG	Pro→Leu	TTTTATGCTATTAGCTATTC	C	GTTGATTCTTCTCCAAACAG	0.999
nad4	599	200	UCA→UUA	Ser→Leu	CCAAACAGGAACCACCGATT	C	ACAAATCTTATTAACCACAG	0.999
nad4	659	220	UCU→UUU	Ser→Phe	AATCTTTCTATGGATTGCTT	C	TTTCGCCTCTTTCGCCGTCA	0.999
nad4	767	256	CCU→CUU	Pro→Leu	CGTCATCTTGGCAGGAATTC	C	TTCAAAATTGGGAACCCACG	0.997
nad4	770	257	UCA→UUA	Ser→Leu	CATCTTGGCAGGAATTCCTT	C	AAAATTGGGAACCCACGGGT	1
nad4	784	262	CAC→UAC	His→Tyr	TTCCTTCAAAATTGGGAACC	C	ACGGGTTTTTAAGATTTTCA	0.975
nad4	832	278	CGU→UGU	Arg→Cys	TGTTTCCCGAAGCGACACTT	C	GTTCCACTCCTTTCATTTAT	0.999
nad4	836	279	UCC→UUC	Ser→Phe	TCCCGAAGCGACACTTCGTT	C	CACTCCTTTCATTTATACTC	0.992
nad4	856	286	CCA→UUA	Pro→Leu	CCACTCCTTTCATTTATACT	C	CAAGCGCGATTGCTATAATA	0.979
nad4	857	286	CCA→UUA	Pro→Leu	CACTCCTTTCATTTATACTC	C	AAGCGCGATTGCTATAATAT	1
nad4	883	295	CCC→UCC	Pro→Ser	CGATTGCTATAATATATACT	C	CCTCGACCACTTCAAGACAG	1
nad4	887	296	UCG→UUG	Ser→Leu	TGCTATAATATATACTCCCT	C	GACCACTTCAAGACAGATCG	0.995
nad4	896	299	UCA→UUA	Ser→Leu	ATATACTCCCTCGACCACTT	C	AAGACAGATCGATCTTAAGA	0.998
nad4	934	312	CCA→UCA	Pro→Ser	AGAAGATCATTGCCTACTCC	C	CAGTAGCCCATATGAATCTG	0.999
nad4	971	324	UCU→UUU	Ser→Phe	TCTGGTGACTATTGGTATGT	C	TAGTCCGAACATACAGGGAA	1
nad4	977	326	CCG→CUG	Pro→Leu	GACTATTGGTATGTCTAGTC	C	GAACATACAGGGAATTGGAG	1
nad4	1006	336	CUA→UUA	Leu→Leu	AGGGAATTGGAGGTAGCATT	C	TACCGATGTCAAGTCATGGA	0.989
nad4	1010	337	CCG→CUG	Pro→Leu	AATTGGAGGTAGCATTCTAC	C	GATGTCAAGTCATGGACCGG	0.999
nad4	1016	339	UCA→UUA	Ser→Leu	AGGTAGCATTCTACCGATGT	C	AAGTCATGGACCGGTTCCTC	0.995
nad4	1028	343	CCG→CUG	Pro→Leu	ACCGATGTCAAGTCATGGAC	C	GGTTCCTCCAGCCCTTTTTC	0.998
nad4	1033	345	CCU→UCU	Pro→Ser	TGTCAAGTCATGGACCGGTT	C	CTCCAGCCCTTTTTCTATGT	1
nad4	1036	346	CCA→UCA	Pro→Ser	CAAGTCATGGACCGGTTCCT	C	CAGCCCTTTTTCTATGTGTT	0.996
nad4	1091	364	GCU→GUU	Ala→Val	CCGACATAAGACTCGACTTG	C	TAGATATTATGGAGGTTCAG	1
nad4	1109	370	UCA→UUA	Ser→Leu	TGCTAGATATTATGGAGGTT	C	AGTGAGCACCATGCCGAATC	1
nad4	1129	377	CUC→UUC	Leu→Phe	CAGTGAGCACCATGCCGAAT	C	TCCCTACCATTTCCTTCTCT	0.995
nad4	1132	378	CCU→UCU	Pro→Ser	TGAGCACCATGCCGAATCTC	C	CTACCATTTCCTTCTCTTCC	0.998
nad4	1142	381	UCC→UUC	Ser→Phe	GCCGAATCTCCCTACCATTT	C	CTTCTCTTCCACTTTGGCCA	0.99
nad4	1148	383	UCU→UUU	Ser→Phe	TCTCCCTACCATTTCCTTCT	C	TTCCACTTTGGCCAATATGA	0.998
nad4	1151	384	UCC→UUC	Ser→Phe	CCCTACCATTTCCTTCTCTT	C	CACTTTGGCCAATATGAGTT	0.992
nad4	1172	391	UCA→UUA	Ser→Leu	CACTTTGGCCAATATGAGTT	C	ACCTGGTACTAGCAGCTTTA	1
nad4	1205	402	CCC→CUU	Pro→Leu	CAGCTTTATCGGGGAATTTC	C	CATCTCAGTAGGAGCTTTCC	1
nad4	1206	402	CCC→CUU	Pro→Leu	AGCTTTATCGGGGAATTTCC	C	ATCTCAGTAGGAGCTTTCCA	0.96
nad4	1211	404	UCA→UUA	Ser→Leu	TATCGGGGAATTTCCCATCT	C	AGTAGGAGCTTTCCAAAGAA	0.997
nad4	1307	436	GCG→GUG	Ala→Val	CCTTTGGCTATATAATCGTG	C	GGTTTCTGGAAATTTAAAAC	0.999
nad4	1355	452	CCA→CUA	Pro→Leu	CCTCCATAAATTCTCCGATC	C	AAATGGCAGAGAAGTTTCCA	0.995
nad4	1373	458	UCC→UUC	Ser→Phe	TCCAAATGGCAGAGAAGTTT	C	CATATTTCTACCTTTTCTTG	0.998
nad4	1405	469	CGG→UGG	Arg→Trp	CTTTTCTTGTTGGAGTTGTT	C	GGATGGGTGTTCACCCCAAA	0.999
nad4	1417	473	CAC→UAC	His→Tyr	GAGTTGTTCGGATGGGTGTT	C	ACCCCAAAGTGTTCCCGGAC	0.999
nad4	1433	478	CCG→CUG	Pro→Leu	TGTTCACCCCAAAGTGTTCC	C	GGACTGCATGCATACATCCG	0.998
nad4L	2	1	ACG→AUG	Thr→Met	GACATTCCACGTTCCCGAAA	C	GGATCCTATAAAATATTTTA	0.999
nad4L	41	14	UCU→UUU	Ser→Phe	TACATTTTCGATGATCATCT	C	TATTTTAGGTATTCGGGGAA	0.991
nad4L	55	19	CGG→UGG	Arg→Trp	TCATCTCTATTTTAGGTATT	C	GGGGAATCCTCCTTAATAGA	0.998
nad4L	86	29	CCU→CUU	Pro→Leu	CCTTAATAGACGAAATATTC	C	TATTATGTCAATGCCAATTG	0.982
nad4L	95	32	UCA→UUA	Ser→Leu	ACGAAATATTCCTATTATGT	C	AATGCCAATTGAATCAATGT	1
nad4L	100	34	CCA→UCA	Pro→Ser	ATATTCCTATTATGTCAATG	C	CAATTGAATCAATGTTATTA	1
nad4L	110	37	UCA→UUA	Ser→Leu	TATGTCAATGCCAATTGAAT	C	AATGTTATTAGCAGTTAATT	0.993
nad4L	131	44	UCG→UUG	Ser→Leu	AATGTTATTAGCAGTTAATT	C	GAACTTTTTGGTATTTTCCG	1
nad4L	179	60	UCA→UUA	Ser→Leu	GGATGATATGATGGGTCAAT	C	ATTTGCTTCATTAGTTCCAA	1
nad4L	188	63	UCA→UUA	Ser→Leu	GATGGGTCAATCATTTGCTT	C	ATTAGTTCCAACAGTGGCAG	0.997
nad4L	197	66	CCA→CUA	Pro→Leu	ATCATTTGCTTCATTAGTTC	C	AACAGTGGCAGCTGCGGAAT	0.996
nad4L	230	77	UCA→UUA	Ser→Leu	TGCGGAATCTGCTATTGGGT	C	AGCCATTTTCGTTATTACTT	0.998
nad4L	281	94	UCU→UUU	Ser→Phe	AGGGACTATTGCTGTAGAAT	C	TATAAATTGCATTCAGGGTT	0.996
nad5	155	52	CCG→CUG	Pro→Leu	TGCTTTTTATGAAGTCGCAC	C	GGGAGCTAGTGCTTGCTATC	1
nad5	242	81	CCG→CUG	Pro→Leu	GGGCTTCTTGTTCGATAGCC	C	GACCGTAGTGATGTTAATTG	1
nad5	272	91	UCC→UUC	Ser→Phe	GATGTTAATTGTGGTTACAT	C	CATAAGTAGCTTGGTCCATC	0.999
nad5	315	105	UCC→UCU	Ser→Ser	TATTCCATTTCATATATGTC	C	GAGGATCCGCATAGCCCTCG	0.989
nad5	358	120	CCU→UUU	Pro→Phe	TTATGTGTTATTTATCCATT	C	CTACTTTTTTTATGCCAATG	0.994
nad5	359	120	CCU→UUU	Pro→Phe	TATGTGTTATTTATCCATTC	C	TACTTTTTTTATGCCAATGT	0.999
nad5	374	125	CCA→CUA	Pro→Leu	CATTCCTACTTTTTTTATGC	C	AATGTTGGTGACTGGAGATA	0.996
nad5	398	133	UCU→UUU	Ser→Phe	GTTGGTGACTGGAGATAACT	C	TCTTCAATTATTCCTGGGAT	1
nad5	465	155	UUC→UUU	Phe→Phe	TTGTTAATTCATTTCTGGTT	C	ACACGACTTCAGGCAGATAA	0.999
nad5	494	165	ACA→AUA	Thr→Ile	TCAGGCAGATAAAGCAGCTA	C	AAAAGCTATGCCTGTCAATC	1
nad5	506	169	CCU→CUU	Pro→Leu	AGCAGCTACAAAAGCTATGC	C	TGTCAATCGAGTAGGTGATT	0.995
nad5	539	180	CCU→CUU	Pro→Leu	AGGTGATTTTGGATTAGCTC	C	TGGGATTTCGGGTCGTTTTA	1
nad5	548	183	UCG→UUG	Ser→Leu	TGGATTAGCTCCTGGGATTT	C	GGGTCGTTTTACTCTCTTTC	0.998
nad5	553	185	CGU→UGU	Arg→Cys	TAGCTCCTGGGATTTCGGGT	C	GTTTTACTCTCTTTCAAACA	0.999
nad5	581	194	UCU→UUU	Ser→Phe	TCTCTTTCAAACAGTAGACT	C	TTCAACCATTTTTGCTTGTG	1
nad5	608	203	GCC→GUC	Ala→Val	CATTTTTGCTTGTGCTAGTG	C	CCCCAGAAATTCTTGGATTT	0.988
nad5	629	210	UCU→UUU	Ser→Phe	CCCCAGAAATTCTTGGATTT	C	TCGCAATATGAGATTGAATG	0.999
nad5	631	211	CGC→UGC	Arg→Cys	CCAGAAATTCTTGGATTTCT	C	GCAATATGAGATTGAATGCC	0.996
nad5	676	226	CUU→UUU	Leu→Phe	CTCTTATTTGTATTTTACTT	C	TTATTGGTGCTGCTGGGAAA	0.999
nad5	689	230	GCU→GUU	Ala→Val	TTTACTTCTTATTGGTGCTG	C	TGGGAAATCTGCACAGATAG	1
nad5	713	238	UCG→UUG	Ser→Leu	GAAATCTGCACAGATAGGAT	C	GCATACTCGGTCACCCGATG	0.988
nad5	721	241	CGG→UGG	Arg→Trp	CACAGATAGGATCGCATACT	C	GGTCACCCGATGCAATGGAG	0.987
nad5	725	242	UCA→UUA	Ser→Leu	GATAGGATCGCATACTCGGT	C	ACCCGATGCAATGGAGGGTC	1
nad5	764	255	UCG→UUG	Ser→Leu	TCCCACTCCAGTATCCGCTT	C	GATTCATGCAGCTACTATGG	0.995
nad5	835	279	CCA→UCA	Pro→Ser	GCTCCCCTTTATTTGAATAC	C	CACCTACGGCTTTGATTGTT	1
nad5	863	288	UCU→UUU	Ser→Phe	GGCTTTGATTGTTATAACTT	C	TGCAGGAGCTATGACGTCAT	0.982
nad5	920	307	CCA→CUA	Pro→Leu	AGGAATATTACAGAACGATC	C	AAAGAGGGTCATAGCTTATT	0.999
nad5	1175	392	UCU→UUU	Ser→Phe	CAGCTTATCTCTAATTGGAT	C	TCCCTTTCTAACTGGATTTT	0.993
nad5	1400	467	UCA→UUA	Ser→Leu	CATTCCTATGGCCATTCCTT	C	AATACTTCTGGCTCTCGGGA	1
nad5	1490	497	CCC→CUC	Pro→Leu	CCATTTTTGGGCCAATTCCC	C	CTTCGTACTACCCAAAAATG	0.996
nad5	1550	517	ACA→AUA	Thr→Ile	GTTTGCTGCTCCAACCATTA	C	AAAACTAATACCTATTCTGT	0.981
nad5	1580	527	UCA→UUA	Ser→Leu	ACCTATTCTGTTTAGTACTT	C	AGGTGCTTCTGTAGCGTATA	0.998
nad5	1589	530	UCU→UUU	Ser→Phe	GTTTAGTACTTCAGGTGCTT	C	TGTAGCGTATAATGTAAATC	0.991
nad5	1610	537	CCC→CUC	Pro→Leu	TGTAGCGTATAATGTAAATC	C	CGTAGCGGATCAATTCCAAC	0.998
nad5	1859	620	UCU→UUU	Ser→Phe	AAGTCAACTTCAAAGTGGAT	C	TGTTTATCATTATGCCTTTG	0.998
nad5	1895	632	UCA→UUA	Ser→Leu	CTTTGCAATGTTACTTGGTT	C	AACTCCATTTGTGACCTTTT	0.993
nad5	1901	634	CCA→CUA	Pro→Leu	AATGTTACTTGGTTCAACTC	C	ATTTGTGACCTTTTTTCGTA	0.999
nad5	1918	640	CGU→UGU	Arg→Cys	CTCCATTTGTGACCTTTTTT	C	GTATGTGGGACTCTCTATCT	0.997
nad5	1958	653	UCG→UUG	Ser→Leu	TTCTTGGGTAGATAATCGAT	C	GTCTTTCATTTTGATAGTGA	0.972
nad6	26	9	CCU→CUU	Pro→Leu	ACTTTCTGTTTTGTCGAGCC	C	TGCTTTGGTCTCTGGTTTGA	0.999
nad6	83	28	UCG→UUG	Ser→Leu	AAATCCGGTACATTCCGTTT	C	GTTTCCCATCCCAGTCTTTC	0.998
nad6	88	30	CCC→UUC	Pro→Phe	CGGTACATTCCGTTTCGTTT	C	CCATCCCAGTCTTTCGCAAT	0.978
nad6	89	30	CCC→UUC	Pro→Phe	GGTACATTCCGTTTCGTTTC	C	CATCCCAGTCTTTCGCAATA	0.991
nad6	95	32	CCA→CUA	Pro→Leu	TTCCGTTTCGTTTCCCATCC	C	AGTCTTTCGCAATACTTCAG	0.989
nad6	103	35	CGC→UGC	Arg→Cys	CGTTTCCCATCCCAGTCTTT	C	GCAATACTTCAGGTTTACTT	0.981
nad6	146	49	UCC→UUC	Ser→Phe	TTTGTTAGGTCTCGACTTCT	C	CGCTATGATCTCCCCAGTAG	1
nad6	158	53	UCC→UUC	Ser→Phe	CGACTTCTCCGCTATGATCT	C	CCCAGTAGTTCATATAGGAG	0.998
nad6	161	54	CCA→CUA	Pro→Leu	CTTCTCCGCTATGATCTCCC	C	AGTAGTTCATATAGGAGCTA	0.996
nad6	169	57	CAU→UAU	His→Tyr	CTATGATCTCCCCAGTAGTT	C	ATATAGGAGCTATTGCCGCT	0.996
nad6	188	63	GCU→GUU	Ala→Val	TCATATAGGAGCTATTGCCG	C	TTCATTCCTATTCGTGGTTA	0.999
nad6	191	64	UCA→UUA	Ser→Leu	TATAGGAGCTATTGCCGCTT	C	ATTCCTATTCGTGGTTATGA	0.999
nad6	236	79	ACU→AUU	Thr→Ile	CAATATTCAAATAGCGGAGA	C	TCACGAAGAAGTATTGCGCT	1
nad6	289	97	CUU→UUU	Leu→Phe	GTGGTATTATTGGACTGATC	C	TTTGGTGGGAAATGTTCTTC	0.999
nad6	446	149	UCC→UUC	Ser→Phe	TTTACTTTATACCTACTATT	C	CGTCCGGTTTTTGGTTCCTA	1
nad6	451	151	CGG→UGG	Arg→Trp	TTTATACCTACTATTCCGTC	C	GGTTTTTGGTTCCTAGTCTG	0.999
nad6	463	155	CCU→UCU	Pro→Ser	ATTCCGTCCGGTTTTTGGTT	C	CTAGTCTGATTTTATTAGTA	0.995
nad6	569	190	UCU→UUU	Ser→Phe	CCGACGAAATGCTATTGATT	C	TAGGAGGACTATAATGAGGA	1
nad7	38	13	UCG→UUG	Ser→Leu	GCAAATCAAAAATTTCACTT	C	GAATTCCGGACCTCAACATC	0.998
nad7	44	15	UCC→UUU	Ser→Phe	CAAAAATTTCACTTCGAATT	C	CGGACCTCAACATCCTGCTG	0.996
nad7	45	15	UCC→UUU	Ser→Phe	AAAAATTTCACTTCGAATTC	C	GGACCTCAACATCCTGCTGC	0.998
nad7	77	26	UCA→UUA	Ser→Leu	TCCTGCTGCTCATGGTGTTT	C	ACGATCAGTATTGGAAATGA	0.991
nad7	83	28	UCA→UUA	Ser→Leu	TGCTCATGGTGTTTCACGAT	C	AGTATTGGAAATGAACGGAG	1
nad7	137	46	UCA→UUA	Ser→Leu	TGCGGAACCACATATTGGAT	C	ACTCCATAGAGGGACTGAGA	0.999
nad7	200	67	UCU→UUU	Ser→Phe	TCTTCAAGCTTTACCTTATT	C	TGATCGTTCAGACTATGTTT	0.995
nad7	209	70	UCA→UUA	Ser→Leu	TTTACCTTATTCTGATCGTT	C	AGACTATGTTTCTACGATGG	0.989
nad7	224	75	ACG→AUG	Thr→Met	TCGTTCAGACTATGTTTCTA	C	GATGGCCCAAGAACACGCTC	1
nad7	244	82	CAU→UAU	His→Tyr	CGATGGCCCAAGAACACGCT	C	ATTCTTCAGCCGTAGAGAGA	0.999
nad7	251	84	UCA→UUA	Ser→Leu	CCAAGAACACGCTCATTCTT	C	AGCCGTAGAGAGACTTTTGA	0.993
nad7	316	106	CGU→UGU	Arg→Cys	AATATATACGAGTGTTATTC	C	GTGAAATAACTCGAATTTCA	0.997
nad7	335	112	UCA→UUA	Ser→Leu	CCGTGAAATAACTCGAATTT	C	AAATCATTCACTTGCTTCAA	0.998
nad7	344	115	UCA→UUA	Ser→Leu	AACTCGAATTTCAAATCATT	C	ACTTGCTTCAACTACTCATG	0.999
nad7	353	118	UCA→UUA	Ser→Leu	TTCAAATCATTCACTTGCTT	C	AACTACTCATGCTATGGATG	0.999
nad7	383	128	UCA→UUA	Ser→Leu	TGCTATGGATGTGGGAGCAT	C	AACTCCGTTCCTTTGGGCTT	1
nad7	404	135	UCU→UUU	Ser→Phe	AACTCCGTTCCTTTGGGCTT	C	TGAGGAGCGGGAGAAATTGT	1
nad7	445	149	CCG→UCG	Pro→Ser	TGGAATTCTATGAAAGAGTC	C	CGGGAGCCAGGATGCATGCC	1
nad7	512	171	UCA→UUA	Ser→Leu	ACAAGATCTGCCTCTTGGCT	C	ATGCCGAGATATTGATTCCT	0.999
nad7	533	178	UCC→UUC	Ser→Phe	ATGCCGAGATATTGATTCCT	C	CACACAACAATTTGCTTCTC	0.989
nad7	578	193	UCA→UUA	Ser→Leu	CGACGAATTAGAAGAGATGT	C	AACCGGCAACCGTATCTGGA	1
nad7	679	227	CCU→UCU	Pro→Ser	GTGGTGTAATGTTAAGAGGT	C	CTGGGGTATGCTGGGATTCG	0.997
nad7	698	233	UCG→UUG	Ser→Leu	TCCTGGGGTATGCTGGGATT	C	GCGAAGAGCAGCACCTTACG	1
nad7	724	242	CAU→UAU	His→Tyr	GAGCAGCACCTTACGATGTT	C	ATGACCAATCGGATCCTGAC	1
nad7	734	245	UCG→UUG	Ser→Leu	TTACGATGTTCATGACCAAT	C	GGATCCTGACGTACCAGTAG	1
nad7	739	247	CCU→UUU	Pro→Phe	ATGTTCATGACCAATCGGAT	C	CTGACGTACCAGTAGGTACC	0.999
nad7	740	247	CCU→UUU	Pro→Phe	TGTTCATGACCAATCGGATC	C	TGACGTACCAGTAGGTACCA	0.999
nad7	769	257	CGC→UGC	Arg→Cys	CAGTAGGTACCAGAGGAGAT	C	GCTATGATCGTTACTGTATC	1
nad7	789	263	AUC→AUU	Ile→Ile	CGCTATGATCGTTACTGTAT	C	CGTATCGAAGAGATGCGACA	0.922
nad7	836	279	CCU→CUU	Pro→Leu	TCGGATCATTGTGCAATGTC	C	TAATAAAATGCCTAGTGGCA	0.999
nad7	926	309	UCA→UUA	Ser→Leu	GAAACTATCCATGGAATCCT	C	AATTCACCATTTCGAACCTT	0.999
nad7	944	315	CCU→CUU	Pro→Leu	CTCAATTCACCATTTCGAAC	C	TTATACAGAAGGTTTTTCCG	0.999
nad7	973	325	CCU→UCU	Pro→Ser	AAGGTTTTTCCGTACCAGCT	C	CTTCTACCTATACCGCAGTT	0.999
nad7	1050	350	CCC→CCU	Pro→Pro	AGTAATGGAAGCAATCGTCC	C	TACCGTCGTAAAATAAGAGC	0.966
nad7	1057	353	CGU→UGU	Arg→Cys	GAAGCAATCGTCCCTACCGT	C	GTAAAATAAGAGCACCTGGC	0.998
nad7	1079	360	UCU→UUU	Ser→Phe	TAAAATAAGAGCACCTGGCT	C	TGCCCATTCACAAGGACTCG	0.999
nad7	1088	363	UCA→UUA	Ser→Leu	AGCACCTGGCTCTGCCCATT	C	ACAAGGACTCGATTCTATGT	0.996
nad7	1103	368	UCU→UUU	Ser→Phe	CCATTCACAAGGACTCGATT	C	TATGTCCAAACATCACATGC	0.999
nad7	1124	375	CCA→CUA	Pro→Leu	TATGTCCAAACATCACATGC	C	AGCAGATGTAGTCACCATCA	0.999
nad7	1166	389	UCU→UUU	Ser→Phe	AGGTACTCAAGATATTGTGT	C	TGGAGAGGTAGATAGATAGG	1
nad9	14	5	UCC→UUC	Ser→Phe	TATATTTATGGATAACCAAT	C	CATTTTCAAATATAGTTGGG	0.998
nad9	92	31	UCU→UUU	Ser→Phe	ATCGGAACATGGGAATAGAT	C	TGATACCAATACGGACTACC	0.996
nad9	113	38	CCA→CUA	Pro→Leu	TGATACCAATACGGACTACC	C	ATTTCAATTGTTGTGCTTTC	1
nad9	167	56	UCG→UUG	Ser→Leu	CTATACACGGGTTCAAGTTT	C	GATCGATATTTGCGGAGTTG	0.992
nad9	190	64	CAU→UAU	His→Tyr	TCGATATTTGCGGAGTTGAT	C	ATCCCTCTCGAAAACGAAGA	1
nad9	223	75	CAU→UAU	His→Tyr	AACGAAGATTTGAAGTGGTC	C	ATAATTTACTGAGTACTCGG	1
nad9	298	100	CCG→UCG	Pro→Ser	ACGAAGTAACACGAATATCT	C	CGGTAGTCAGTCCATTTCCA	0.994
nad9	311	104	CCA→CUA	Pro→Leu	AATATCTCCGGTAGTCAGTC	C	ATTTCCATCAGCCGGCTGGT	1
nad9	356	119	UCU→UUU	Ser→Phe	GCGAGAAGTATGGGATATGT	C	TGGTGTTTCTTCCATCAATC	0.99
nad9	368	123	UCC→UUC	Ser→Phe	GGATATGTCTGGTGTTTCTT	C	CATCAATCATCCGGATCTAC	0.997
nad9	398	133	UCA→UUA	Ser→Leu	TCCGGATCTACGCCGTATAT	C	AACAGATTATGGTTTCGAGG	0.998
nad9	539	180	UCU→UUU	Ser→Phe	AGAATTTCGCTATTTCGATT	C	TGCTAGTCCTTGGGAACAGC	1
rpl10	80	27	CCU→CUU	Pro→Leu	GGAAAGATCTCCAGAGATTC	C	TATCTCATTCCATTCCAGTG	0.984
rpl10	104	35	UCG→UUG	Ser→Leu	CTCATTCCATTCCAGTGGCT	C	GACCAGTAACCAATGGCGAA	0.995
rpl10	137	46	CCA→CUA	Pro→Leu	ATGGCGAAAACTCAAAAATC	C	ATGGTTTCCCGGTAGAACCC	0.994
rpl10	233	78	UCG→UUG	Ser→Leu	TGCGGGTCCCACTTGTATCT	C	GTATTTGGCCGAAGAAGCAT	0.986
rpl10	263	88	UCG→UUG	Ser→Leu	CGAAGAAGCATCGGACAGGT	C	GGAGTTCCTACCTTCTTGGG	0.999
rpl10	308	103	UCA→UUA	Ser→Leu	CATGGACCAAGATCTGCTTT	C	ATTATATGGGCAATACCGAT	0.979
rpl16	61	21	CGC→UGC	Arg→Cys	AAGGCAGATGTAGTAGGGGT	C	GCGAACCGGACGGTACACAA	0.999
rpl16	102	34	GGC→GGU	Gly→Gly	CTTGGTTTTGGAAGATATGG	C	ACCAAAAGTTGTAGAGCTGG	0.963
rpl16	104	35	ACC→AUU	Thr→Ile	TGGTTTTGGAAGATATGGCA	C	CAAAAGTTGTAGAGCTGGTC	0.999
rpl16	105	35	ACC→AUU	Thr→Ile	GGTTTTGGAAGATATGGCAC	C	AAAAGTTGTAGAGCTGGTCG	0.997
rpl16	232	78	CUC→UUC	Leu→Phe	GTAAGATATGGGTAAGAGTT	C	TCGCAGATCTTCCTATTACG	0.998
rpl16	321	107	UCC→UCU	Ser→Ser	GGTTGGATTGCTCGTGTGTC	C	ACGGGACAAATCCCATTTGA	0.903
rpl16	335	112	CCA→CUA	Pro→Leu	TGTGTCCACGGGACAAATCC	C	ATTTGAAATGGATGGTGTGA	0.999
rpl16	401	134	CCA→CUA	Pro→Leu	TACATTAGCGGCGCATAAAC	C	ATGTTCGTCAACCAAGTTTG	0.997
rpl16	407	136	UCG→UUG	Ser→Leu	AGCGGCGCATAAACCATGTT	C	GTCAACCAAGTTTGTTCGGT	0.988
rpl5	35	12	UCA→UUA	Ser→Leu	TTTTCATTACGAAGATGTAT	C	ACGTCAAGATCCGTTGCTCA	0.974
rpl5	47	16	CCG→CUG	Pro→Leu	AGATGTATCACGTCAAGATC	C	GTTGCTCAAACCGAATCACG	0.999
rpl5	59	20	CCG→CUG	Pro→Leu	TCAAGATCCGTTGCTCAAAC	C	GAATCACGCCAACGTTATGG	0.998
rpl5	64	22	CAC→UAC	His→Tyr	ATCCGTTGCTCAAACCGAAT	C	ACGCCAACGTTATGGAAGTT	0.94
rpl5	172	58	CCG→UCG	Pro→Ser	GAAAATTGGCTATGGAGATT	C	CGTGCGGTCAGAGATTCATA	0.983
rpl5	397	133	CCC→UCC	Pro→Ser	CGGTCGAAATACGGGAAAAC	C	CCATTCAATTCTCGATGGAA	1
rpl5	533	178	CCA→CUA	Pro→Leu	GACAAAAGATGAGACTTTAC	C	ACCGTGGAGCGGCTTTTTGC	0.991
rpl5	536	179	CCG→CUG	Pro→Leu	AAAAGATGAGACTTTACCAC	C	GTGGAGCGGCTTTTTGCAAA	0.933
rps1	17	6	UCA→UUA	Ser→Leu	TATGATGAGTTGGAGTCGAT	C	ATTTCCAAGATCTAATTCAA	0.952
rps1	45	15	UUC→UUU	Phe→Phe	AGATCTAATTCAAGTTTTTT	C	TTATGTAGTGGAAACGCCTC	0.904
rps1	65	22	UCA→UUA	Ser→Leu	CTTATGTAGTGGAAACGCCT	C	ACAATCTTCAGTTTTACGCT	0.956
rps1	125	42	CCU→CUU	Pro→Leu	GTTCTTGGTGGATGCAGGAC	C	TGGTACTCCCAGAATTTGTA	0.92
rps1	158	53	CCU→CUU	Pro→Leu	AATTTGTATGCAAGATGAGC	C	TACAGGAGTGCCAATCAACC	0.996
rps1	209	70	UCC→UUC	Ser→Phe	GTTTGAGAATAAGGTGGGAT	C	CCTGAATGTAGTGGCTGGTG	0.987
rps12	71	24	UCG→UUG	Ser→Leu	CACGGACCGTACTCGAGCTT	C	GGATCAATGTCCCCAGAAGC	1
rps12	100	34	CGC→UGC	Arg→Cys	GTCCCCAGAAGCAAGGAGTA	C	GCCCGCGTGTTCCGACGAGA	1
rps12	104	35	CCG→CUG	Pro→Leu	CCAGAAGCAAGGAGTACGCC	C	GCGTGTTCCGACGAGAAGAC	0.995
rps12	112	38	CCG→UCG	Pro→Ser	AAGGAGTACGCCCGCGTGTT	C	CGACGAGAAGACCGAAAAAA	0.973
rps12	146	49	CCA→CUA	Pro→Leu	GAAAAAACCAAATTCAGCTC	C	ACGTAAGATAGCCAAAGTAC	0.997
rps12	196	66	CAC→UAC	His→Tyr	ATCGACATGATATATTTGCT	C	ACATTCCAGGCGAAGGTCAT	0.999
rps12	221	74	UCG→UUG	Ser→Leu	TCCAGGCGAAGGTCATAATT	C	GCAGGAACATCCTTTAGTCT	0.996
rps12	232	78	CCU→UCU	Pro→Ser	GTCATAATTCGCAGGAACAT	C	CTTTAGTCTTAATCAGAGGA	0.995
rps12	269	90	UCG→UUG	Ser→Leu	AGGAGGTAGAGTGAAAGATT	C	GCCAGGTGTGAAATCCCATT	0.997
rps12	284	95	UCC→UUC	Ser→Phe	AGATTCGCCAGGTGTGAAAT	C	CCATTGTATTCGAGGAGTCA	1
rps13	5	2	UCA→UUA	Ser→Leu	AAAGGAAGGATAAAGAATGT	C	ATATATCTCAGGAGCTAAAT	0.99
rps13	26	9	UCA→UUA	Ser→Leu	ATATATCTCAGGAGCTAAAT	C	AGTTCCCGATGAACAAGTAA	0.998
rps13	56	19	UCA→UUA	Ser→Leu	TGAACAAGTAAGAATTGCCT	C	AACCAAAATTGAAGGAATTG	0.918
rps13	100	34	CGU→UGU	Arg→Cys	CTAAAAAAGCCATTCAGGTT	C	GTTATCGATTAGGTATCAGT	0.993
rps13	256	86	CGU→UGU	Arg→Cys	AACGATTAATTTCTATTTCT	C	GTTATCGTGGAATTCGTCAT	0.998
rps13	287	96	UCG→UUG	Ser→Leu	AATTCGTCATCAAGATGGAT	C	GCCCTTACGCGGTCAACGAA	0.999
rps14	194	65	UCC→UUC	Ser→Phe	AGTAAGAAACCGATGTATTT	C	CACTGGTCGCCCTCGTTCCG	0.997
rps2	455	152	UCA→UUA	Ser→Leu	ACAAATACCTATTGCATCTT	C	AGTGGATTCTACGATCCCAT	0.933
rps2	520	174	CCU→UCU	Pro→Ser	ATCCCATTCCAGCGAATGAT	C	CTATACAGTTCGTATATCTA	0.986
rps2	544	182	CGU→UGU	Arg→Cys	TACAGTTCGTATATCTATTT	C	GTAATTCGATCACGAAAACA	0.997
rps2	551	184	UCG→UUG	Ser→Leu	CGTATATCTATTTCGTAATT	C	GATCACGAAAACAGTTCTTC	0.967
rps3	58	20	CCA→UCA	Pro→Ser	ATCTGAATCGTAGTTCAGAT	C	CAAGTCGGTTCAGTGATTAT	0.996
rps3	64	22	CGG→UGG	Arg→Trp	ATCGTAGTTCAGATCCAAGT	C	GGTTCAGTGATTATTATTAT	0.999
rps3	69	23	UUC→UUU	Phe→Phe	AGTTCAGATCCAAGTCGGTT	C	AGTGATTATTATTATGGTAA	0.987
rps3	92	31	UCA→UUA	Ser→Leu	TGATTATTATTATGGTAAAT	C	AGTGTATCAAGATGTCAATC	0.998
rps3	512	171	UCA→UUA	Ser→Leu	AAAGAAGAATCTTTCTAAAT	C	ACTTCGGGTCAGCGGGGCCT	0.986
rps3	719	240	UCG→UUG	Ser→Leu	GCGCCCCTCCTTGAATTATT	C	GGTCATGCAATACTTTTTTA	0.995
rps3	1025	342	CCA→CUA	Pro→Leu	CGGTGCTACCTTTTTCTTTC	C	AAGGGATGGGGTTGGGGTGT	0.999
rps3	1364	455	CCG→CUG	Pro→Leu	TGTTTATCAAAGTGCTTCTC	C	GATTGCTCAAGACATCTCTT	1
rps3	1391	464	CCG→CUG	Pro→Leu	TCAAGACATCTCTTTTCAAC	C	GAGGAACAATTCATTTCGTT	0.992
rps3	1496	499	UCA→UUA	Ser→Leu	TATTTGTTGTTCAGGTCGAT	C	AGAAGGTGCGGAAATAGCTA	1
rps3	1549	517	CGU→UGU	Arg→Cys	GAAAGTATGGAAAAACATCT	C	GTAATGTATTTAACCAGAAA	0.997
rps3	1582	528	CCU→UCU	Pro→Ser	ACCAGAAAATCGATTATGCT	C	CTGCGGAAGTATCTACTCGT	0.992
rps3	1613	538	UCA→UUA	Ser→Leu	ATCTACTCGTTACGGAATCT	C	AGGTGTCAAAGTGCGGATCT	1
rps3	1627	543	CGG→UGG	Arg→Trp	GAATCTCAGGTGTCAAAGTG	C	GGATCTCATATAGTCAAAAA	1
rps4	37	13	CAA→UAA	Gln→End	TTAAAACTTGTCGTCTACTT	C	AAGGAAATGTTCGGAACAGA	0.96
rps4	164	55	UCA→UUA	Ser→Leu	TCTAAACAGTTACATCAAAT	C	ACAAACTACACGAAAGTTGC	0.932
rps4	184	62	CCC→UCC	Pro→Ser	CACAAACTACACGAAAGTTG	C	CCCTTTTTCATGGGGATTTA	1
rps4	193	65	CAU→UAU	His→Tyr	CACGAAAGTTGCCCCTTTTT	C	ATGGGGATTTACCCATCACA	0.998
rps4	278	93	UCG→UUG	Ser→Leu	ACTCAATCCAGAAACAAGAT	C	GGACGTTATTCCGGTTCGTC	0.997
rps4	290	97	CCG→CUG	Pro→Leu	AACAAGATCGGACGTTATTC	C	GGTTCGTCTCCATTTTCGTG	0.999
rps4	335	112	CCG→CUG	Pro→Leu	TATTAGTCAAGCAAGGCAGC	C	GATAAGTCATCGAAGGCTTT	0.945
rps4	434	145	GCG→GUG	Ala→Val	ATCTTTTCAAGAAAATGACG	C	GAGAACCTGCGGTGAAGAAA	0.964
rps4	482	161	UCA→UUA	Ser→Leu	ATCTTTCTATATCGATATAT	C	AGTTGATAAAATCATAGGCG	0.999
rps4	882	294	AUC→AUU	Ile→Ile	TTTACTAGGAAGAGAAGAAT	C	AAAAGGATCGAACTACCTAC	0.988
rps4	911	304	UCG→UUG	Ser→Leu	CGAACTACCTACTCATTATT	C	GGAGGTGAATCATAGAACAA	0.977
rps4	922	308	CAU→UAU	His→Tyr	CTCATTATTCGGAGGTGAAT	C	ATAGAACAAAAAAAGCTGTT	0.987
rps4	947	316	UCU→UUU	Ser→Phe	AACAAAAAAAGCTGTTGTAT	C	TTATGGACCTAACATAGGTC	0.993
rps4	998	333	CCA→CUA	Pro→Leu	CGACATAAGATTGAAAGATC	C	AAACCTTCCTCTTCGGAGCT	0.987
rps7	59	20	CCA→CUA	Pro→Leu	ATATAAAACTTTTCATCGCC	C	AGCTCGAACTGAACGCGATG	0.994
rps7	220	74	CUC→UUC	Leu→Phe	CCTTAGCTATTCGTTGGATC	C	TCGGAGCAGCTTTCAAACGA	0.906
rps7	275	92	UCA→UUA	Ser→Leu	GATAAGCTTAGAGAAATGTT	C	ATTTGCGGAGATACAGGATG	0.948
sdh4	29	10	UCG→UUG	Ser→Leu	GGCATTTTGTAGACGTGGTT	C	GGTTATTCCTATTTGTCTCT	1
sdh4	122	41	ACC→AUC	Thr→Ile	AAGCTCGAAGACAAAGAGAA	C	CGGGCTTTTCCAAAGAATTA	0.973
sdh4	155	52	CCA→CUA	Pro→Leu	AAGAATTACTGCTGCTTTCC	C	ACCCCCTTTGATTATCATAT	0.998
sdh4	158	53	CCC→CUC	Pro→Leu	AATTACTGCTGCTTTCCCAC	C	CCCTTTGATTATCATATCAA	0.959
sdh4	259	87	CAU→UAU	His→Tyr	TCGAAGAGATTATGGCAGAT	C	ATGTTCACCAAGAAATTACC	0.996

## Sheet: TableS8
Table S8 Information of each species in the phylogenetic tree.
Species	Family	Genus	Accession number
Chrysopogon zizanioides	Gramineae	Chrysopogon	NC_056367.1
Sorghum bicolor	Gramineae	Sorghum	NC_008360.1
Coix lacryma-jobi var.puellarum	Gramineae	Coix	MT471098.1
Zea perennis	Gramineae	Zea	NC_008331.1
Zea luxurians	Gramineae	Zea	NC_008333.1
Tripsacum dactyloides	Gramineae	Tripsacum	NC_008362.1
Sporobolus alterniflorus	Gramineae	Sporobolus	MT471321.1
Eleusine indica	Gramineae	Eleusine	NC_040989.1
Oryza rufipogon	Gramineae	Oryza	NC_013816.1
Oryza sativa	Gramineae	Oryza	JF281153.1
Oryza minuta	Gramineae	Oryza	NC_029816.1
Triticum aestivum	Gramineae	Triticum	NC_036024.1
Thinopyrum obtusiflorum	Gramineae	Thinopyrum	OK120846.1
Hordeum vulgare subsp. vulgare	Gramineae	Hordeum	MN127966.1
Lolium perenne	Gramineae	Lolium	JX999996.1
Phoenix dactylifera	Arecaceae	Phoenix	NC_016740.1
Cocos nucifera	Arecaceae	Cocos	NC_031696.1
Asparagus officinalis	Asparagaceae	Asparagus	MT483944.1
Hemerocallis citrina	Asphodelaceae	Hemerocallis	MZ726801.1-MZ726803.1
Gastrodia elata	Orchidaceae	Gastrodia	MF070084.1-MF070102.1
Spirodela polyrhiza	Araceae	Spirodela	NC_017840.1
Butomus umbellatus	Butomaceae	Butomus	NC_021399.1
Stratiotes aloides	Hydrocharitaceae	Stratiotes	NC_035317.1
Liriodendron tulipifera	Magnoliaceae	Liriodendron	NC_021152.1
Magnolia biondii	Magnoliaceae	Magnolia	NC_049134.1
Schisandra sphenanthera	Schisandraceae	Schisandra	NC_042758.1
Nymphaea colorata	Nymphaeaceae	Nymphaea	NC_037468.1
Nymphaea Joey-Tomocik	Nymphaeaceae	Nymphaea	MW644617.1
Brasenia schreberi	Cabombaceae	Brasenia	MZ919331.1-MZ919336.1
Amborella trichopoda	Amborellaceae	Amborella	KF754799.1-KF754803.1

## Sheet: TableS9
Table S9 Primers used in this study.
Primer name	Primer sequence
F1	5'-CTCGAGCACAGGATAGGCAA-3'
R1	5'-CTCGGATCCAGCCAGGTTTT-3'
F2	5'-ACCGAGACAACGGACACTCT-3'
R2	5'-AGTTCGGTGTCGTCCAACG-3'
